# Supplementary material for: Complex DNA knots detected with a nanopore sensor
Source: Nat Commun. 2019 Oct 2;10:4473. doi: 10.1038/s41467-019-12358-4 (PMC6775256; doi:10.1038/s41467-019-12358-4)
Supplement: Supplementary file 2 — Source Data [file 41467_2019_12358_MOESM2_ESM.xlsx]

## Sheet: Figure 2a
Figure 2a			Unknotted Events						Knotted Events
	ΔIavg [nA]		TR [ms]		ecd [pC]		ΔIavg [nA]		TR [ms]		ecd [pC]
	0.192423		1.08		0.207816		0.3107		0.524		0.162807
	0.198207		1.112		0.220406		0.518716		0.588		0.305005
	0.198286		1.292		0.256186		0.312229		0.736		0.2298
	0.20141		0.904		0.182075		0.427474		0.416		0.177829
	0.187322		1.232		0.230781		0.26232		0.764		0.200412
	0.191709		1.308		0.250756		0.57505		0.456		0.262223
	0.194523		1.064		0.206972		0.411407		0.468		0.192538
	0.19512		1.116		0.217754		0.266649		0.668		0.178121
	0.196938		1.18		0.232386		0.520018		0.368		0.191367
	0.195205		1.04		0.203013		0.681479		0.324		0.220799
	0.204448		1.228		0.251062		0.285438		0.912		0.260319
	0.19969		1.06		0.211672		0.415741		0.544		0.226163
	0.196607		1.064		0.209189		0.346057		0.564		0.195176
	0.202109		1.364		0.275676		0.291005		1.02		0.296825
	0.197638		1.216		0.240328		0.246724		0.772		0.190471
	0.198089		0.968		0.19175		0.35152		0.48		0.16873
	0.196816		1.24		0.244052		0.351116		0.504		0.176963
	0.192555		1.316		0.253402		0.20911		1.036		0.216638
	0.190871		1.032		0.196979		0.230613		0.876		0.202017
	0.190745		1.144		0.218212		0.420219		0.532		0.223556
	0.195295		0.924		0.180452		0.263969		0.76		0.200617
	0.206362		1.048		0.216268		0.236658		0.94		0.222458
	0.19015		1.264		0.240349		0.278876		0.744		0.207483
	0.216113		1.14		0.246369		0.419538		0.456		0.19131
	0.205563		1.064		0.218719		0.489453		0.528		0.258431
	0.203241		1.1		0.223565		0.486054		0.376		0.182756
	0.191241		1.32		0.252438		0.413809		0.548		0.226767
	0.199311		1.184		0.235985		0.244937		0.972		0.238079
	0.201747		1.068		0.215466		0.271937		0.62		0.168601
	0.203128		1.248		0.253504		0.283764		0.836		0.237227
	0.198498		1.172		0.232639		0.34278		0.776		0.265998
	0.20022		1.012		0.202623		0.394194		0.548		0.216018
	0.201182		1.092		0.219691		0.462253		0.472		0.218183
	0.19671		0.996		0.195923		0.249134		0.796		0.198311
	0.214837		1.408		0.30249		0.336299		0.776		0.260968
	0.200069		1.008		0.20167		0.289285		0.628		0.181671
	0.207093		0.972		0.201295		0.48078		0.44		0.211543
	0.197223		1.1		0.216945		0.280015		0.92		0.257614
	0.194595		1.172		0.228065		0.526201		0.452		0.237843
	0.211153		0.928		0.19595		0.252192		0.844		0.21285
	0.192591		1.508		0.290427		0.262249		0.704		0.184623
	0.219882		1.028		0.226039		0.216397		0.756		0.163596
	0.18738		1.184		0.221857		0.246574		0.872		0.215013
	0.202251		1.26		0.254836		0.292746		0.968		0.283378
	0.222026		1.088		0.241565		0.274907		0.752		0.20673
	0.200095		1.2		0.240114		0.373718		0.552		0.206292
	0.192002		1.272		0.244226		0.243248		1.364		0.33179
	0.197297		1.128		0.222551		0.457196		0.576		0.263345
	0.202079		1.376		0.27806		0.282345		0.9		0.254111
	0.1911		1.08		0.206388		0.325157		0.56		0.182088
	0.197498		0.976		0.192758		0.457572		0.416		0.19035
	0.198563		1.344		0.266869		0.290453		0.656		0.190537
	0.201653		0.968		0.1952		0.243768		0.744		0.181363
	0.19066		0.996		0.189898		0.399162		0.532		0.212354
	0.19506		1.276		0.248897		0.276787		0.628		0.173822
	0.202015		1.608		0.324841		0.317834		1.032		0.328005
	0.214609		1.128		0.242079		0.284634		0.912		0.259586
	0.196556		1.276		0.250806		0.310242		0.716		0.222133
	0.192027		0.824		0.15823		0.206574		0.996		0.205748
	0.202984		0.788		0.159951		0.37328		0.62		0.231434
	0.20003		0.948		0.189629		0.227104		0.9		0.204393
	0.208355		1.128		0.235024		0.526553		0.388		0.204302
	0.203828		1.428		0.291067		0.260136		0.916		0.238284
	0.205212		1.028		0.210958		0.258313		0.956		0.246947
	0.201767		1.128		0.227593		0.256385		0.872		0.223568
	0.198343		1.372		0.272127		0.379726		0.548		0.20809
	0.197517		0.968		0.191196		0.488953		0.432		0.211228
	0.200437		1.264		0.253352		0.444025		0.512		0.227341
	0.205016		1.256		0.2575		0.299914		0.724		0.217138
	0.210765		1.336		0.281582		0.378444		0.62		0.234635
	0.195477		1.14		0.222843		0.215789		0.86		0.185578
	0.192482		1.224		0.235598		0.546106		0.34		0.185676
	0.197033		1.268		0.249838		0.331671		0.564		0.187063
	0.211428		1.216		0.257096		0.345624		0.7		0.241936
	0.209135		1.316		0.275222		0.234047		0.812		0.190047
	0.192254		1.596		0.306838		0.42741		0.596		0.254736
	0.196746		1.404		0.276232		0.323053		0.824		0.266196
	0.203547		1.232		0.25077		0.412992		0.692		0.28579
	0.197045		1.04		0.204927		0.426885		0.648		0.276621
	0.198799		1.068		0.212318		0.268576		0.72		0.193375
	0.192806		1.304		0.251419		0.475729		0.364		0.173166
	0.199027		0.972		0.193454		0.209885		0.888		0.186378
	0.19807		1.04		0.205993		0.341381		0.64		0.218484
	0.201425		1.076		0.216734		0.338421		0.608		0.20576
	0.207693		0.944		0.196063		0.356983		0.596		0.212762
	0.205893		0.972		0.200128		0.343338		0.5		0.171669
	0.197629		0.956		0.188933		0.252274		0.964		0.243193
	0.198808		1.16		0.230617		0.511772		0.424		0.216991
	0.204492		0.924		0.18895		0.519047		0.46		0.238762
	0.201954		1.056		0.213263		0.514793		0.376		0.193562
	0.19306		1.216		0.234761		0.310179		0.544		0.168737
	0.197595		1.22		0.241066		0.242422		0.792		0.191998
	0.200273		1.168		0.233919		0.208408		0.872		0.181732
	0.200865		1.48		0.29728		0.360189		0.576		0.207469
	0.198164		1.384		0.27426		0.257093		0.764		0.196419
	0.198508		1.268		0.251709		0.291249		0.764		0.222514
	0.202208		0.988		0.199782		0.318637		0.664		0.211575
	0.193375		1.36		0.26299		0.303715		0.972		0.295211
	0.195215		1.3		0.253779		0.496728		0.44		0.21856
	0.199725		1.016		0.202921		0.28098		0.796		0.22366
	0.199609		1.16		0.231547		0.427165		0.428		0.182827
	0.199345		1.184		0.236025		0.240679		0.936		0.225276
	0.193537		1.084		0.209794		0.455418		0.496		0.225887
	0.196577		1.072		0.21073		0.566823		0.496		0.281144
	0.214463		0.896		0.192159		0.220491		0.744		0.164045
	0.198424		0.928		0.184137		0.483255		0.436		0.210699
	0.200719		1.316		0.264146		0.297872		0.608		0.181106
	0.201515		1.368		0.275672		0.243343		0.776		0.188834
	0.202163		0.944		0.190842		0.219251		0.788		0.17277
	0.189035		1.088		0.20567		0.316257		0.812		0.256801
	0.194306		0.948		0.184202		0.343283		0.644		0.221074
	0.189995		1.24		0.235594		0.366788		0.588		0.215672
	0.192615		0.948		0.182599		0.301984		0.812		0.245211
	0.195291		1.344		0.262471		0.547757		0.364		0.199384
	0.201093		1.124		0.226028		0.303768		0.624		0.189551
	0.202211		1.144		0.23133		0.375435		0.568		0.213247
	0.202806		0.984		0.199561		0.445084		0.464		0.206519
	0.202152		1.08		0.218324		0.26203		0.652		0.170844
	0.195606		0.916		0.179175		0.250863		0.9		0.225776
	0.198		0.856		0.169488		0.206781		0.856		0.177005
	0.202954		1.236		0.250852		0.454029		0.516		0.234279
	0.19872		1.356		0.269465		0.301917		0.648		0.195642
	0.192436		1.384		0.266331		0.330612		0.644		0.212914
	0.194924		1.216		0.237028		0.373315		0.544		0.203084
	0.191202		0.984		0.188143		0.457362		0.396		0.181115
	0.199498		0.936		0.18673		0.234597		0.912		0.213952
	0.201113		0.992		0.199504		0.311117		0.624		0.194137
	0.202438		1.176		0.238067		0.365818		0.652		0.238513
	0.2009		1.448		0.290904		0.554608		0.432		0.239591
	0.188231		0.928		0.174679		0.360734		0.448		0.161609
	0.199109		1		0.199109		0.353986		0.516		0.182657
	0.21033		1.012		0.212854		0.255425		0.772		0.197188
	0.197604		1.124		0.222107		0.381871		0.592		0.226067
	0.192695		1.22		0.235088		0.205224		0.916		0.187985
	0.19346		1.204		0.232926		0.343566		0.64		0.219882
	0.197975		1.14		0.225691		0.283697		0.916		0.259866
	0.192471		0.964		0.185543		0.358537		0.668		0.239503
	0.201968		1.284		0.259326		0.220317		0.76		0.167441
	0.207127		1.116		0.231154		0.657736		0.344		0.226261
	0.201373		0.9		0.181236		0.197951		1.152		0.22804
	0.204632		1.2		0.245558		0.270109		1.004		0.27119
	0.195832		1.34		0.262415		0.225412		1.032		0.232625
	0.200381		1.136		0.227632		0.452583		0.532		0.240774
	0.203133		1.436		0.291699		0.349103		0.648		0.226219
	0.198863		1.188		0.236249		0.330005		0.712		0.234964
	0.206035		1.244		0.256308		0.558571		0.424		0.236834
	0.207015		1.228		0.254214		0.210859		1.092		0.230258
	0.193704		1.108		0.214624		0.274523		0.956		0.262444
	0.20971		1.052		0.220615		0.2207		0.748		0.165084
	0.202246		1.256		0.254021		0.334969		0.608		0.203661
	0.203135		1.168		0.237262		0.312924		0.768		0.240326
	0.196179		1.136		0.22286		0.217639		1.052		0.228957
	0.216384		0.88		0.190418		0.42722		0.424		0.181141
	0.195416		0.916		0.179001		0.289472		1.208		0.349682
	0.194929		1.48		0.288495		0.431277		0.472		0.203563
	0.198106		1.296		0.256745		0.392755		0.532		0.208946
	0.196035		0.972		0.190546		0.385548		0.468		0.180436
	0.204006		1.084		0.221143		0.227201		1.192		0.270823
	0.206792		1.224		0.253113		0.496912		0.488		0.242493
	0.201404		0.972		0.195765		0.346533		0.536		0.185742
	0.221513		1.148		0.254297		0.307585		0.908		0.279287
	0.195401		1.196		0.2337		0.517414		0.424		0.219384
	0.198507		1.228		0.243767		0.215327		1.068		0.229969
	0.192729		0.996		0.191958		0.303117		0.884		0.267956
	0.196268		0.988		0.193913		0.316958		0.628		0.199049
	0.196957		1.448		0.285194		0.311928		0.892		0.278239
	0.192571		1.388		0.267289		0.283991		1.012		0.287399
	0.200655		1.304		0.261654		0.338277		0.568		0.192141
	0.199491		1.008		0.201087		0.412481		0.488		0.201291
	0.197552		1.072		0.211775		0.208043		0.868		0.180581
	0.195282		1.208		0.235901		0.335794		1.068		0.358628
	0.204802		0.956		0.19579		0.256684		0.756		0.194053
	0.203466		1.244		0.253112		0.298611		0.624		0.186333
	0.198093		0.952		0.188585		0.317524		0.644		0.204485
	0.194928		0.928		0.180893		0.285411		1.016		0.289977
	0.206		1.212		0.249672		0.289098		0.868		0.250937
	0.194431		1.096		0.213096		0.306461		0.78		0.23904
	0.201548		1.148		0.231377		0.23378		0.88		0.205727
	0.198514		1.26		0.250128		0.442792		0.424		0.187744
	0.204592		1.172		0.239782		0.401553		0.536		0.215233
	0.205156		1.276		0.261779		0.237016		0.884		0.209522
	0.198406		0.94		0.186502		0.267819		0.756		0.202471
	0.195767		1.08		0.211428		0.527371		0.436		0.229934
	0.207687		1.036		0.215164		0.389298		0.624		0.242922
	0.20587		1.408		0.289866		0.32131		0.792		0.254478
	0.208526		1.512		0.315291		0.271349		0.844		0.229018
	0.203197		1.476		0.299918		0.413232		0.468		0.193393
	0.193015		1.16		0.223897		0.406552		0.48		0.195145
	0.19727		1.208		0.238303		0.290752		0.628		0.182592
	0.201845		1.004		0.202652		0.42665		0.432		0.184313
	0.191976		1.112		0.213477		0.364432		0.604		0.220117
	0.200813		1.312		0.263467		0.506969		0.408		0.206843
	0.199384		1.356		0.270365		0.250586		0.696		0.174408
	0.204957		0.964		0.197579		0.239174		0.928		0.221954
	0.191767		1.108		0.212477		0.339566		0.716		0.24313
	0.196975		1.108		0.218248		0.356156		0.696		0.247885
	0.197222		1.356		0.267432		0.471684		0.436		0.205654
	0.203424		1.348		0.274216		0.493843		0.452		0.223217
	0.202526		1.216		0.246271		0.420351		0.44		0.184955
	0.202664		1.448		0.293457		0.223563		0.9		0.201207
	0.198687		1.032		0.205045		0.356758		0.628		0.224044
	0.206707		1.164		0.240607		0.340904		0.624		0.212724
	0.20179		1.104		0.222776		0.53556		0.416		0.222793
	0.193065		1.18		0.227817		0.228148		1		0.228148
	0.203311		0.996		0.202498		0.22082		0.824		0.181956
	0.208454		0.872		0.181772		0.217017		0.9		0.195315
	0.202504		1.232		0.249485		0.349856		0.896		0.313471
	0.201708		0.972		0.19606		0.393153		0.46		0.18085
	0.207095		1.752		0.36283		0.210344		1.2		0.252412
	0.198523		1.248		0.247757		0.238604		1.056		0.251966
	0.203319		1.072		0.217958		0.311104		0.636		0.197862
	0.198318		1.052		0.20863		0.346059		0.604		0.20902
	0.209066		1.164		0.243353		0.310759		0.8		0.248607
	0.205225		1.172		0.240524		0.251118		0.676		0.169756
	0.201698		0.788		0.158938		0.219803		0.904		0.198702
	0.208129		1.448		0.301371		0.411316		0.488		0.200722
	0.205328		1.288		0.264462		0.240753		1.004		0.241716
	0.2112		1.24		0.261888		0.259649		0.872		0.226414
	0.203767		1.428		0.290979		0.215574		0.96		0.206951
	0.200291		1.004		0.201093		0.477426		0.372		0.177602
	0.204451		1.08		0.220807		0.48977		0.38		0.186113
	0.193474		0.844		0.163292		0.519986		0.38		0.197595
	0.201402		1.636		0.329494		0.489343		0.376		0.183993
	0.19841		1.08		0.214283		0.270229		0.932		0.251854
	0.195651		1.352		0.264519		0.349291		0.624		0.217957
	0.200536		1.292		0.259092		0.286083		0.84		0.24031
	0.20843		1.368		0.285132		0.534281		0.524		0.279963
	0.197879		1.28		0.253285		0.315201		0.852		0.268551
	0.203024		1.008		0.204648		0.216517		0.864		0.187071
	0.198634		1.544		0.306691		0.207064		0.984		0.203751
	0.209011		1.16		0.242453		0.463039		0.596		0.275971
	0.197623		1.204		0.237938		0.261867		0.836		0.218921
	0.196965		1.18		0.232419		0.463365		0.38		0.176079
	0.20746		1.404		0.291273		0.214825		0.896		0.192483
	0.211041		0.876		0.184872		0.331844		0.792		0.262821
	0.198955		1.492		0.296841		0.234625		0.968		0.227117
	0.205899		0.96		0.197663		0.264552		1.116		0.295241
	0.208084		1.196		0.248869		0.269025		0.888		0.238894
	0.204924		1.12		0.229515		0.350561		0.744		0.260817
	0.205616		1.3		0.2673		0.295324		0.732		0.216177
	0.20794		1.42		0.295275		0.367969		0.648		0.238444
	0.199301		1.432		0.285399		0.308059		0.808		0.248912
	0.203446		0.88		0.179033		0.295782		1.056		0.312345
	0.203291		1.284		0.261026		0.435015		0.428		0.186186
	0.210249		1.068		0.224546		0.328635		0.832		0.273424
	0.204016		1.236		0.252163		0.668972		0.292		0.19534
	0.202775		1.112		0.225485		0.203662		1.06		0.215882
	0.195727		1.432		0.280281		0.300795		0.56		0.168445
	0.195385		1.096		0.214142		0.380884		0.564		0.214819
	0.197709		1.296		0.25623		0.51056		0.408		0.208308
	0.199523		1.136		0.226658		0.225813		1.004		0.226717
	0.205423		1.092		0.224322		0.382898		0.628		0.24046
	0.1991		1.064		0.211843		0.2585		0.824		0.213004
	0.203985		1.132		0.230911		0.359286		0.728		0.26156
	0.199735		1.064		0.212518		0.241626		0.888		0.214564
	0.201518		1.16		0.233761		0.270779		0.836		0.226371
	0.199962		1.26		0.251953		0.278177		0.884		0.245909
	0.21029		0.8		0.168232		0.312672		0.736		0.230126
	0.20106		0.94		0.188996		0.455659		0.452		0.205958
	0.199874		1.228		0.245446		0.348231		0.54		0.188045
	0.206988		1.236		0.255837		0.219982		0.872		0.191825
	0.20542		1.428		0.29334		0.306997		0.772		0.237002
	0.206214		1.232		0.254055		0.233331		0.78		0.181998
	0.203785		1.236		0.251878		0.285542		0.848		0.24214
	0.213167		1.528		0.32572		0.283985		1.144		0.324879
	0.213223		1.264		0.269513		0.25839		0.896		0.231518
	0.204647		1.336		0.273408		0.269294		1.06		0.285451
	0.207211		1.152		0.238708		0.433509		0.532		0.230627
	0.20376		1.092		0.222506		0.304786		0.996		0.303567
	0.209432		1.34		0.280639		0.294461		0.784		0.230857
	0.192989		0.82		0.158251		0.506351		0.396		0.200515
	0.204107		1.388		0.2833		0.445106		0.432		0.192286
	0.197575		1.168		0.230767		0.487985		0.476		0.232281
	0.202001		1.58		0.319162		0.444272		0.624		0.277226
	0.212665		1.272		0.27051		0.227388		0.884		0.201011
	0.200541		1.368		0.27434		0.275955		0.768		0.211934
	0.195965		1.048		0.205372		0.220865		0.828		0.182877
	0.202456		1.216		0.246187		0.296082		0.684		0.20252
	0.204579		1.364		0.279046		0.269793		1.264		0.341019
	0.205538		1.456		0.299263		0.397637		0.792		0.314929
	0.204255		1.46		0.298212		0.519113		0.456		0.236716
	0.199373		1.336		0.266362		0.51718		0.452		0.233765
	0.195738		1.184		0.231753		0.228891		0.944		0.216073
	0.207205		1.076		0.222953		0.55171		0.496		0.273648
	0.199323		1.332		0.265498		0.507675		0.516		0.26196
	0.202746		1.14		0.23113		0.421588		0.448		0.188872
	0.204674		1.18		0.241515		0.432887		0.416		0.180081
	0.206737		1.036		0.214179		0.291814		1.212		0.353678
	0.201781		1.216		0.245366		0.425143		0.392		0.166656
	0.209165		1.172		0.245142		0.244487		0.916		0.22395
	0.204744		1.04		0.212933		0.309629		0.956		0.296006
	0.207981		0.852		0.177199		0.380314		0.528		0.200806
	0.20244		1.552		0.314187		0.404846		0.468		0.189468
	0.19641		1.34		0.263189		0.379889		0.64		0.243129
	0.201374		0.848		0.170765		0.374931		0.576		0.21596
	0.215651		1.48		0.319163		0.331279		0.808		0.267674
	0.198244		1.224		0.24265		0.422545		0.656		0.277189
	0.196777		1.4		0.275487		0.332499		0.732		0.243389
	0.210036		1.236		0.259604		0.2994		0.692		0.207185
	0.202572		1.46		0.295756		0.268958		0.68		0.182892
	0.20385		1.016		0.207112		0.427986		0.424		0.181466
	0.20295		0.836		0.169666		0.299019		0.656		0.196156
	0.202488		1.48		0.299682		0.219966		1.024		0.225245
	0.207116		1.036		0.214572		0.241139		0.928		0.223777
	0.20593		1.296		0.266885		0.326362		0.796		0.259784
	0.211286		1.34		0.283123		0.32853		0.66		0.21683
	0.206785		1.332		0.275438		0.261552		0.936		0.244812
	0.204355		1.228		0.250948		0.301469		1.008		0.30388
	0.208626		1.272		0.265373		0.276457		0.872		0.24107
	0.239882		1.108		0.26579		0.212849		0.924		0.196672
	0.204857		1.516		0.310564		0.312357		0.62		0.193662
	0.254022		0.96		0.243861		0.652802		0.344		0.224564
	0.205416		0.792		0.16269		0.341733		0.748		0.255616
	0.225361		1.052		0.23708		0.55377		0.436		0.241444
	0.253239		1.204		0.304899		0.223005		0.864		0.192676
	0.250884		1.004		0.251887		0.309575		0.784		0.242707
	0.24672		1.444		0.356263		0.286953		0.68		0.195128
	0.198361		0.964		0.19122		0.36624		0.592		0.216814
	0.246621		1.188		0.292985		0.279411		1.016		0.283881
	0.271316		0.952		0.258293		0.558981		0.408		0.228064
	0.284246		1.22		0.34678		0.261591		1.312		0.343207
	0.225858		0.992		0.224051		0.455296		0.416		0.189403
	0.282945		1.268		0.358775		0.35587		0.648		0.230604
	0.263815		0.976		0.257483		0.395569		0.544		0.21519
	0.259271		0.82		0.212602		0.327376		0.976		0.319519
	0.223018		1.2		0.267622		0.248554		0.768		0.190889
	0.211271		1.352		0.285638		0.548922		0.44		0.241526
	0.224798		1.548		0.347988		0.33559		0.572		0.191957
	0.260031		0.828		0.215305		0.233517		0.912		0.212967
	0.210058		1.112		0.233585		0.331782		0.624		0.207032
	0.265287		1.448		0.384136		0.291113		0.964		0.280632
	0.260023		1.464		0.380674		0.264106		0.804		0.212341
	0.289756		0.82		0.2376		0.499591		0.444		0.221819
	0.194952		1.216		0.237061		0.341812		0.792		0.270715
	0.214716		0.972		0.208704		0.235817		1.032		0.243363
	0.224862		1.276		0.286924		0.425136		0.584		0.248279
	0.280199		1.24		0.347447		0.427172		0.468		0.199917
	0.21715		1.172		0.254499		0.366552		0.868		0.318167
	0.243765		1.444		0.351996		0.382462		0.652		0.249365
	0.237978		1.204		0.286525		0.209635		1.032		0.216344
	0.197334		0.992		0.195756		0.267757		0.844		0.225987
	0.28703		1.256		0.36051		0.212943		0.876		0.186538
	0.232636		1.036		0.24101		0.305403		0.812		0.247987
	0.279625		1.188		0.332194		0.310214		0.596		0.184887
	0.270927		1.104		0.299104		0.347905		0.888		0.30894
	0.239159		1.108		0.264988		0.223473		0.984		0.219897
	0.256465		1.072		0.27493		0.43061		0.424		0.182579
	0.273252		1.24		0.338833		0.388848		0.652		0.253529
	0.236193		1.088		0.256978		0.473323		0.4		0.189329
	0.240466		1.112		0.267398		0.342465		0.728		0.249315
	0.212268		0.86		0.182551		0.427613		0.42		0.179598
	0.284796		1.256		0.357704		0.570535		0.436		0.248753
	0.206516		1.328		0.274253		0.688207		0.332		0.228485
	0.277526		1.18		0.327481		0.346091		0.708		0.245032
	0.283084		1.108		0.313657		0.280416		0.992		0.278173
	0.267579		0.912		0.244032		0.303306		0.636		0.192902
	0.251125		0.884		0.221994		0.312216		0.7		0.218551
	0.262189		1.3		0.340846		0.220566		1.104		0.243504
	0.280553		0.712		0.199754		0.361738		0.608		0.219937
	0.233481		1.272		0.296988		0.301653		0.996		0.300446
	0.242758		1.208		0.293251		0.218942		1.336		0.292506
	0.219735		1.068		0.234677		0.34797		0.696		0.242187
	0.248765		0.84		0.208962		0.379557		0.804		0.305164
	0.286934		1.144		0.328252		0.439199		0.44		0.193247
	0.196617		1.332		0.261894		0.236773		0.76		0.179947
	0.254731		0.952		0.242504		0.29178		0.832		0.242761
	0.224822		0.776		0.174462		0.301918		0.864		0.260857
	0.258124		1.324		0.341756		0.247448		0.776		0.19202
	0.217889		1.168		0.254494		0.281714		0.908		0.255796
	0.262203		1.292		0.338766		0.225542		0.972		0.219226
	0.255666		1.368		0.349751		0.298896		0.688		0.20564
	0.252399		1.352		0.341243		0.220522		1.012		0.223168
	0.287709		0.984		0.283106		0.249837		1		0.249837
	0.286675		1.148		0.329103		0.447373		0.54		0.241581
	0.281711		1.016		0.286218		0.545603		0.404		0.220424
	0.222078		1.076		0.238955		0.206463		1.132		0.233716
	0.267406		1.144		0.305913		0.514513		0.448		0.230502
	0.243983		0.984		0.240079		0.462401		0.56		0.258945
	0.237171		1.564		0.370935		0.502657		0.448		0.22519
	0.245086		1.18		0.289202		0.364129		0.696		0.253434
	0.210859		1.116		0.235318		0.505851		0.4		0.20234
	0.190916		0.9		0.171825		0.572917		0.464		0.265834
	0.283736		1.152		0.326864		0.35755		0.544		0.194507
	0.266163		1.012		0.269357		0.224831		1.04		0.233824
	0.213008		1.124		0.239421		0.235294		0.884		0.208
	0.237755		0.992		0.235853		0.356801		0.644		0.22978
	0.205723		0.908		0.186797		0.611094		0.404		0.246882
	0.261657		1.112		0.290963		0.258785		0.764		0.197712
	0.210781		0.908		0.191389		0.381061		0.608		0.231685
	0.200393		0.988		0.197989		0.426578		0.46		0.196226
	0.21059		1.004		0.211433		0.422249		0.564		0.238149
	0.29189		1.276		0.372452		0.255487		0.788		0.201324
	0.234381		1.548		0.362822		0.509849		0.376		0.191703
	0.24866		1.232		0.306349		0.2678		0.828		0.221739
	0.230641		1.268		0.292452		0.330113		0.892		0.294461
	0.26285		0.816		0.214485		0.430366		0.468		0.201411
	0.285657		1.112		0.317651		0.440612		0.48		0.211494
	0.218095		1.248		0.272183		0.28708		1.252		0.359424
	0.260607		1.068		0.278328		0.239755		0.94		0.225369
	0.23007		1.028		0.236512		0.366684		0.74		0.271346
	0.263692		1.188		0.313267		0.212145		0.908		0.192627
	0.244523		1.036		0.253326		0.253407		1.008		0.255435
	0.276008		0.912		0.25172		0.314532		0.712		0.223947
	0.28489		0.964		0.274634		0.334734		0.6		0.20084
	0.208531		1.252		0.261081		0.302706		0.616		0.186467
	0.276208		1.384		0.382272		0.402462		0.592		0.238257
	0.260738		1.152		0.300371		0.521697		0.412		0.214939
	0.249174		0.956		0.23821		0.53838		0.456		0.245501
	0.202701		1.192		0.241619		0.317403		0.92		0.292011
	0.284033		1.144		0.324933		0.299418		0.896		0.268279
	0.2823		1.348		0.38054		0.2168		1.096		0.237613
	0.283849		1.16		0.329265		0.381681		0.564		0.215268
	0.257528		1.148		0.295642		0.255366		0.84		0.214508
	0.265108		0.696		0.184515		0.369684		0.732		0.270609
	0.227084		1.048		0.237984		0.28285		0.912		0.25796
	0.263459		0.948		0.249759		0.217398		1.02		0.221746
	0.260938		1.464		0.382013		0.386367		0.656		0.253457
	0.276919		0.952		0.263627		0.344594		0.56		0.192973
	0.226596		0.976		0.221158		0.362699		0.56		0.203111
	0.206045		1.104		0.227474		0.286906		0.876		0.25133
	0.264776		0.908		0.240417		0.313483		0.68		0.213168
	0.192613		1.092		0.210334		0.219235		0.824		0.18065
	0.239785		1.14		0.273355		0.258454		0.824		0.212966
	0.192826		1.072		0.206709		0.222139		1.068		0.237244
	0.257989		1.136		0.293075		0.357796		0.7		0.250457
	0.212688		1.092		0.232255		0.37495		0.588		0.22047
	0.279171		1.056		0.294804		0.281729		0.776		0.218621
	0.286522		0.596		0.170767		0.513078		0.468		0.240121
	0.215008		0.896		0.192647		0.355247		0.816		0.289882
	0.275789		1.02		0.281305		0.252193		1.192		0.300614
	0.233979		1.324		0.309788		0.295255		0.872		0.257462
	0.198719		1.216		0.241642		0.369929		0.524		0.193843
	0.259529		1.012		0.262643		0.46336		0.612		0.283576
	0.199983		1.184		0.23678		0.312263		0.948		0.296026
	0.24056		1.04		0.250182		0.390828		0.596		0.232934
	0.199883		1.08		0.215874		0.313329		0.76		0.23813
	0.27806		1.364		0.379273		0.253459		1.356		0.34369
	0.205042		0.98		0.200941		0.536021		0.464		0.248714
	0.217848		1.236		0.26926		0.370961		0.648		0.240382
	0.217134		1.052		0.228425		0.539379		0.364		0.196334
	0.195159		1.188		0.231849		0.23957		0.824		0.197405
	0.202791		1.192		0.241726		0.266898		0.88		0.234871
	0.288693		0.936		0.270216		0.285999		1.224		0.350062
	0.246743		1.304		0.321753		0.309174		0.596		0.184267
	0.278016		0.888		0.246878		0.259896		1.04		0.270292
	0.203553		1.344		0.273575		0.262399		1.272		0.333772
	0.258266		0.968		0.250002		0.421886		0.62		0.261569
	0.220349		1.388		0.305845		0.296669		0.852		0.252762
	0.288186		1.172		0.337754		0.219648		0.864		0.189776
	0.271513		0.596		0.161822		0.320478		0.764		0.244845
	0.201889		1.268		0.255995		0.209832		0.992		0.208154
	0.259792		0.968		0.251479		0.486669		0.476		0.231655
	0.235894		1.168		0.275524		0.407074		0.532		0.216563
	0.214502		0.992		0.212786		0.436628		0.548		0.239272
	0.239691		1.148		0.275165		0.28766		0.884		0.254292
	0.262007		0.96		0.251527		0.509306		0.44		0.224095
	0.210054		0.988		0.207533		0.486475		0.468		0.22767
	0.234301		0.984		0.230552		0.409609		0.564		0.231019
	0.26562		1.056		0.280494		0.44944		0.428		0.19236
	0.209834		1.172		0.245925		0.270013		0.928		0.250572
	0.255364		1.012		0.258429		0.442109		0.52		0.229897
	0.201454		1		0.201454		0.417778		0.488		0.203875
	0.214999		1.172		0.251979		0.44724		0.428		0.191419
	0.192948		1.296		0.250061		0.509491		0.46		0.234366
	0.270303		0.984		0.265978		0.398155		0.652		0.259597
	0.205042		0.972		0.199301		0.370776		0.624		0.231364
	0.196341		0.988		0.193985		0.276179		1.076		0.297169
	0.217787		1.12		0.243922		0.251613		0.832		0.209342
	0.219607		1.032		0.226634		0.208724		0.964		0.20121
	0.260546		1.116		0.290769		0.291849		0.828		0.241651
	0.221424		1.508		0.333907		0.206976		0.868		0.179656
	0.221179		1.02		0.225602		0.584885		0.348		0.20354
	0.278311		0.672		0.187025		0.246456		0.736		0.181391
	0.228958		0.968		0.221631		0.308364		0.748		0.230657
	0.279965		1.096		0.306842		0.433746		0.536		0.232488
	0.220296		1.112		0.244969		0.398525		0.62		0.247085
	0.279602		0.96		0.268418		0.464275		0.456		0.211709
	0.216635		1.204		0.260828		0.556998		0.368		0.204975
	0.279951		1.112		0.311306		0.249823		0.9		0.22484
	0.215514		1.04		0.224135		0.204167		1.4		0.285834
	0.209023		1.276		0.266713		0.471861		0.404		0.190632
	0.251554		1.12		0.281741		0.370731		0.636		0.235785
	0.202874		0.892		0.180964		0.319269		0.752		0.24009
	0.286452		1.076		0.308222		0.286889		0.964		0.276561
	0.216329		1.06		0.229309		0.27478		1.012		0.278078
	0.23674		1.34		0.317231		0.434811		0.492		0.213927
	0.281102		1.052		0.295719		0.480638		0.488		0.234551
	0.202413		1.012		0.204842		0.211301		0.988		0.208766
	0.279327		1.22		0.34078		0.310301		0.744		0.230864
	0.273238		1.308		0.357396		0.216455		0.864		0.187017
	0.272297		1.012		0.275564		0.301027		0.852		0.256475
	0.274188		1		0.274188		0.296997		0.848		0.251854
	0.233556		0.88		0.205529		0.453835		0.456		0.206949
	0.235505		1.128		0.265649		0.285971		1.04		0.29741
	0.208117		1.152		0.239751		0.513052		0.56		0.287309
	0.287166		1.148		0.329667		0.303923		1.028		0.312433
	0.195236		0.96		0.187426		0.529646		0.46		0.243637
	0.276873		1.108		0.306775		0.258492		1.024		0.264696
	0.258288		0.912		0.235559		0.488082		0.504		0.245993
	0.205387		1.232		0.253036		0.345591		0.704		0.243296
	0.24403		1.38		0.336762		0.362064		0.56		0.202756
	0.280865		1.096		0.307828		0.295588		0.88		0.260117
	0.275702		1.152		0.317609		0.439743		0.46		0.202282
	0.205041		1.064		0.218163		0.556841		0.452		0.251692
	0.215791		1.172		0.252907		0.629396		0.32		0.201407
	0.26454		0.908		0.240202		0.489637		0.56		0.274197
	0.23464		1.06		0.248719		0.215415		1.044		0.224893
	0.225517		0.776		0.175001		0.269868		1.088		0.293616
	0.210371		0.972		0.204481		0.387467		0.552		0.213882
	0.195917		1.128		0.220994		0.300394		1.276		0.383302
	0.235902		1.096		0.258549		0.314218		0.896		0.281539
	0.213826		0.932		0.199286		0.423547		0.48		0.203303
	0.293152		1.252		0.367026		0.438345		0.648		0.284048
	0.199918		0.948		0.189522		0.414757		0.452		0.18747
	0.207472		1.004		0.208302		0.231281		0.912		0.210929
	0.252141		1.104		0.278364		0.316377		1.036		0.327767
	0.200463		1.064		0.213293		0.205419		1.184		0.243216
	0.203077		0.9		0.182769		0.595773		0.424		0.252608
	0.259658		1.376		0.357289		0.464441		0.436		0.202496
	0.213916		1.168		0.249854		0.421145		0.668		0.281325
	0.276622		1		0.276622		0.321609		0.596		0.191679
	0.256611		1.196		0.306906		0.39379		0.524		0.206346
	0.28497		1.332		0.379579		0.310699		0.848		0.263473
	0.274516		1.124		0.308556		0.334331		0.856		0.286187
	0.27939		1.036		0.289448		0.282052		0.608		0.171488
	0.249895		0.652		0.162931		0.293475		1.084		0.318127
	0.209656		1.252		0.262489		0.40732		0.52		0.211806
	0.203731		0.924		0.188248		0.588378		0.448		0.263594
	0.225981		1.024		0.231405		0.330532		0.796		0.263104
	0.254405		1.008		0.25644		0.437823		0.476		0.208404
	0.237804		1.048		0.249219		0.476413		0.392		0.186754
	0.19098		1.04		0.198619		0.565163		0.548		0.309709
	0.264934		1.036		0.274472		0.584093		0.668		0.390174
	0.210722		1.08		0.227579		0.355319		0.504		0.179081
	0.270476		0.916		0.247756		0.346996		0.7		0.242897
	0.206718		1.264		0.261292		0.2792		0.92		0.256864
	0.281327		1.088		0.306084		0.235166		0.824		0.193777
	0.289176		1.284		0.371302		0.264117		1.264		0.333843
	0.278279		1.22		0.339501		0.283073		0.876		0.247972
	0.274138		0.588		0.161193		0.547557		0.456		0.249686
	0.25986		0.856		0.22244		0.529215		0.456		0.241322
	0.229984		1.08		0.248383		0.30294		1.048		0.317481
	0.202442		1.096		0.221876		0.282545		0.6		0.169527
	0.225655		1.236		0.278909		0.223127		1.112		0.248117
	0.276699		1.396		0.386272		0.231789		1.096		0.254041
	0.222558		1.024		0.227899		0.319019		0.812		0.259043
	0.261762		1.076		0.281656		0.261113		0.804		0.209935
	0.273333		1.104		0.30176		0.331988		0.824		0.273558
	0.228657		0.996		0.227743		0.316121		1.188		0.375551
	0.197047		1.164		0.229363		0.51828		0.376		0.194873
	0.285639		1.188		0.339339		0.289646		1.052		0.304707
	0.295036		0.896		0.264352		0.472178		0.44		0.207758
	0.20552		1.14		0.234293		0.518757		0.376		0.195053
	0.194454		1.452		0.282347		0.254095		0.756		0.192096
	0.244451		1.244		0.304098		0.516417		0.5		0.258209
	0.248044		1.172		0.290707		0.672201		0.384		0.258125
	0.24837		0.64		0.158957		0.24688		0.976		0.240954
	0.282197		1.152		0.32509		0.432857		0.528		0.228548
	0.203183		1.048		0.212936		0.495911		0.46		0.228119
	0.223241		1.284		0.286642		0.495878		0.544		0.269758
	0.211862		0.996		0.211014		0.234473		0.836		0.196019
	0.208631		1.124		0.234501		0.392165		0.656		0.25726
	0.281229		1.224		0.344224		0.472969		0.504		0.238376
	0.201205		1.112		0.22374		0.483207		0.564		0.272529
	0.206082		0.964		0.198663		0.327136		0.868		0.283954
	0.236208		1.232		0.291008		0.258702		0.956		0.24732
	0.248955		1.42		0.353516		0.229667		1.092		0.250797
	0.266475		0.996		0.265409		0.297262		0.932		0.277049
	0.254499		0.812		0.206653		0.328211		0.88		0.288825
	0.2252		1.184		0.266637		0.574166		0.484		0.277896
	0.207449		1.176		0.24396		0.371623		0.728		0.270542
	0.214414		0.928		0.198976		0.476522		0.512		0.243979
	0.280302		1.124		0.31506		0.331048		0.684		0.226437
	0.265467		1.064		0.282457		0.292021		0.572		0.167036
	0.260816		1.428		0.372446		0.397694		0.688		0.273613
	0.292459		1.164		0.340423		0.295856		0.912		0.269821
	0.231026		1.324		0.305878		0.289612		0.848		0.245591
	0.266062		1		0.266062		0.287776		1.08		0.310798
	0.202392		1.128		0.228298		0.294766		0.756		0.222843
	0.246294		1.012		0.249249		0.438788		0.496		0.217639
	0.2761		1.132		0.312546		0.232045		1.032		0.239471
	0.209222		1.136		0.237676		0.546094		0.488		0.266494
	0.249244		0.972		0.242266		0.544769		0.412		0.224445
	0.25681		1.4		0.359533		0.227537		0.824		0.18749
	0.260574		1.044		0.272039		0.440328		0.46		0.202551
	0.249553		1.18		0.294472		0.517474		0.532		0.275296
	0.229237		1.28		0.293424		0.270317		0.7		0.189222
	0.227642		1.132		0.257691		0.269189		0.744		0.200277
	0.254279		0.948		0.241056		0.322847		0.712		0.229867
	0.218629		0.892		0.195017		0.228618		1.06		0.242335
	0.216161		0.94		0.203191		0.45876		0.536		0.245896
	0.289728		1.188		0.344197		0.414625		0.612		0.253751
	0.205736		0.956		0.196684		0.408909		0.66		0.26988
	0.242257		1.172		0.283925		0.451258		0.448		0.202164
	0.210253		1.136		0.238847		0.428003		0.536		0.22941
	0.279823		1.008		0.282062		0.328878		0.652		0.214429
	0.207044		0.96		0.198762		0.313738		0.78		0.244715
	0.265215		1.3		0.34478		0.242417		0.96		0.23272
	0.236891		0.844		0.199936		0.423176		0.572		0.242056
	0.1977		1.036		0.204817		0.236837		0.76		0.179996
	0.242587		1.1		0.266846		0.581139		0.352		0.204561
	0.199075		0.924		0.183946		0.290299		0.728		0.211338
	0.274288		1.064		0.291843		0.287915		0.64		0.184265
	0.226428		1.328		0.300696		0.403716		0.632		0.255148
	0.275895		1.08		0.297966		0.328341		0.5		0.16417
	0.255359		1.18		0.301323		0.383366		0.48		0.184015
	0.263872		0.844		0.222708		0.261371		0.7		0.18296
	0.282616		1.04		0.293921		0.343848		1.08		0.371356
	0.27979		1.172		0.327914		0.562582		0.368		0.20703
	0.228734		1.132		0.258927		0.278183		0.8		0.222546
	0.254174		1.16		0.294842		0.313952		0.668		0.20972
	0.228586		0.876		0.200241		0.46786		0.484		0.226444
	0.256475		0.952		0.244164		0.606008		0.548		0.332092
	0.267167		0.92		0.245793		0.341168		0.536		0.182866
	0.210988		1.208		0.254873		0.485547		0.376		0.182566
	0.235101		1.164		0.273658		0.361538		0.564		0.203907
	0.285261		0.948		0.270427		0.23628		0.796		0.188079
	0.208208		1.192		0.248185		0.283666		0.672		0.190624
	0.276541		0.868		0.240038		0.665002		0.324		0.215461
	0.197128		1.1		0.216841		0.346337		0.52		0.180095
	0.27206		1.12		0.304708		0.416329		0.556		0.231479
	0.199753		1.16		0.231714		0.520658		0.396		0.206181
	0.279068		0.78		0.217673		0.243309		0.884		0.215086
	0.214464		1.076		0.230763		0.305987		0.544		0.166457
	0.21257		1.248		0.265288		0.426662		0.604		0.257704
	0.237883		1.076		0.255962		0.763503		0.256		0.195457
	0.225364		1.244		0.280353		0.467628		0.368		0.172087
	0.283678		1.24		0.351761		0.496488		0.52		0.258174
	0.238621		1.232		0.293981		0.349948		0.548		0.191771
	0.239226		1.244		0.297597		0.560095		0.392		0.219557
	0.264434		1.368		0.361746		0.432349		0.872		0.377009
	0.263565		1.372		0.361611		0.333986		0.576		0.192376
	0.264598		1.192		0.3154		0.283754		1.292		0.36661
	0.282938		1.14		0.32255		0.502197		0.46		0.231011
	0.260705		1.168		0.304504		0.302923		1.148		0.347756
	0.215051		1.116		0.239996		0.226907		0.92		0.208754
	0.220968		0.924		0.204174		0.44062		0.688		0.303146
	0.220903		1.22		0.269501		0.327975		0.572		0.187602
	0.286478		1.192		0.341481		0.384911		0.604		0.232486
	0.24198		1.084		0.262306		0.586007		0.288		0.16877
	0.232319		0.928		0.215592		0.401186		0.548		0.21985
	0.216882		1.156		0.250716		0.292515		0.908		0.265604
	0.285021		0.872		0.248538		0.271515		0.676		0.183544
	0.285395		1.204		0.343616		0.363589		0.552		0.200701
	0.284196		1.04		0.295564		0.207409		1.124		0.233128
	0.221186		1.404		0.310545		0.260496		0.812		0.211523
	0.260151		1.432		0.372536		0.397984		0.592		0.235607
	0.282533		1.112		0.314177		0.244397		1.124		0.274702
	0.218357		0.796		0.173812		0.27883		0.648		0.180682
	0.271131		1.248		0.338372		0.237615		0.836		0.198646
	0.290789		1.116		0.32452		0.387288		0.476		0.184349
	0.281834		1.196		0.337073		0.366884		0.924		0.339001
	0.208337		0.86		0.17917		0.384359		0.48		0.184492
	0.218909		1.06		0.232043		0.431441		0.464		0.200189
	0.259685		1.148		0.298119		0.363183		0.604		0.219363
	0.227996		1.048		0.23894		0.395494		0.584		0.230969
	0.272021		0.86		0.233938		0.554769		0.476		0.26407
	0.261738		1.2		0.314085		0.48575		0.536		0.260362
	0.201299		1.172		0.235922		0.409797		0.488		0.199981
	0.210335		1.768		0.371872		0.822346		0.252		0.207231
	0.266518		1.352		0.360332		0.286818		0.684		0.196183
	0.266125		0.94		0.250158		0.486239		0.416		0.202276
	0.261333		1.296		0.338687		0.745175		0.292		0.217591
	0.208241		1.664		0.346513		0.362009		0.836		0.302639
	0.240204		0.744		0.178712		0.435054		0.452		0.196644
	0.277392		1.136		0.315117		0.356657		0.54		0.192595
	0.272975		1.048		0.286078		0.337781		0.876		0.295896
	0.254728		1.188		0.302617		0.215291		0.86		0.18515
	0.250877		1.124		0.281986		0.274329		0.98		0.268843
	0.227523		1.044		0.237534		0.523303		0.484		0.253278
	0.291009		0.976		0.284025		0.578231		0.392		0.226667
	0.273987		1.02		0.279467		0.416806		0.456		0.190063
	0.279348		1.308		0.365387		0.297774		0.812		0.241793
	0.199424		1.08		0.215378		0.267903		0.656		0.175744
	0.245228		1.224		0.300159		0.398393		0.416		0.165731
	0.277347		1.124		0.311738		0.312212		0.752		0.234783
	0.270412		1.08		0.292045		0.210074		0.872		0.183184
	0.276518		0.836		0.231169		0.229774		0.952		0.218745
	0.27598		0.716		0.197602		0.318612		0.592		0.188619
	0.268393		1.172		0.314557		0.461583		0.628		0.289874
	0.232594		0.832		0.193518		0.696643		0.312		0.217353
	0.26627		0.984		0.262009		0.34951		0.744		0.260035
	0.239729		1.332		0.319318		0.481455		0.38		0.182953
	0.271474		1		0.271474		0.329592		0.628		0.206984
	0.262003		0.848		0.222179		0.286901		0.536		0.153779
	0.284308		0.624		0.177408		0.352324		0.64		0.225488
	0.254293		0.916		0.232933		0.381068		0.548		0.208825
	0.199667		1.096		0.218835		0.229351		1.156		0.265129
	0.213048		1.064		0.226683		0.520119		0.428		0.222611
	0.276901		1.124		0.311237		0.343569		0.764		0.262487
	0.278774		1.28		0.356831		0.724314		0.256		0.185424
	0.282206		1.048		0.295752		0.6363		0.296		0.188345
	0.234964		1.4		0.32895		0.776552		0.252		0.195691
	0.279996		1.248		0.349435		0.350696		1.096		0.384363
	0.256201		1.292		0.331012		0.442538		0.608		0.269063
	0.245115		1.096		0.268647		0.4397		0.42		0.184674
	0.205036		1.136		0.232921		0.708985		0.308		0.218367
	0.231678		0.984		0.227971		0.455013		0.468		0.212946
	0.231183		0.744		0.172		0.265639		0.928		0.246513
	0.198135		1.312		0.259953		0.570938		0.328		0.187268
	0.247969		0.928		0.230115		0.481905		0.456		0.219748
	0.222359		0.94		0.209018		0.485932		0.512		0.248797
	0.288704		1.332		0.384554		0.459779		0.548		0.251959
	0.248581		1.116		0.277417		0.502114		0.44		0.22093
	0.225374		1		0.225374		0.413639		0.544		0.22502
	0.198834		1.58		0.314157		0.475778		0.416		0.197924
	0.260303		0.64		0.166594		0.386913		0.72		0.278578
	0.244443		1.588		0.388175		0.616734		0.412		0.254094
	0.248553		1.236		0.307211		0.313017		0.696		0.21786
	0.282924		1.176		0.332719		0.272896		1.068		0.291453
	0.207179		1.16		0.240328		0.364165		0.576		0.209759
	0.202247		0.948		0.19173		0.284446		0.792		0.225281
	0.278617		1.392		0.387835		0.378749		0.468		0.177254
	0.213932		0.828		0.177136		0.557532		0.344		0.191791
	0.200666		1.308		0.262471		0.260011		0.708		0.184088
	0.196047		1.344		0.263488		0.39823		0.472		0.187965
	0.194837		1.096		0.213541		0.332144		0.612		0.203272
	0.269685		0.992		0.267527		0.272488		0.816		0.22235
	0.248475		1.36		0.337926		0.621863		0.344		0.213921
	0.202379		1.096		0.221808		0.312985		0.692		0.216586
	0.218311		1.02		0.222677		0.817064		0.332		0.271265
	0.219906		1.524		0.335136		0.571934		0.348		0.199033
	0.21045		1.216		0.255907		0.578863		0.436		0.252384
	0.236519		1.028		0.243141		0.25733		0.944		0.24292
	0.298654		1.26		0.376304		0.442405		0.44		0.194658
	0.203384		1.188		0.24162		0.400137		0.948		0.37933
	0.283279		1.296		0.36713		0.693624		0.36		0.249705
	0.246753		1.148		0.283273		0.450083		0.536		0.241245
	0.250717		0.82		0.205588		0.382415		0.844		0.322758
	0.223422		1.384		0.309216		0.6388		0.476		0.304069
	0.294797		1.172		0.345502		0.592653		0.332		0.196761
	0.206165		1.064		0.219359		0.407586		0.736		0.299983
	0.22045		1.216		0.268068		0.414701		0.576		0.238868
	0.253872		0.972		0.246764		0.994176		0.22		0.218719
	0.211752		1.372		0.290524		0.58136		0.452		0.262775
	0.286533		1.232		0.353009		0.287826		1.248		0.359207
	0.231634		1.412		0.327067		0.500289		0.432		0.216125
	0.251305		1.26		0.316645		0.48975		0.484		0.237039
	0.248486		1.204		0.299177		0.381428		0.72		0.274628
	0.241002		0.988		0.23811
	0.280011		1.128		0.315853
	0.252436		1.064		0.268592
	0.250238		1.32		0.330314
	0.272792		1.144		0.312075
	0.25687		1.024		0.263035
	0.238668		1.144		0.273036
	0.241062		1.332		0.321094
	0.261653		1.252		0.32759
	0.248141		1.352		0.335486
	0.21018		1.22		0.25642
	0.284364		1.264		0.359437
	0.203082		0.892		0.18115
	0.214054		1.2		0.256865
	0.246887		1.264		0.312065
	0.212169		1.084		0.229992
	0.243968		1.088		0.265437
	0.240349		1.036		0.249002
	0.207665		1.068		0.221786
	0.25281		1.412		0.356967
	0.260021		1.2		0.312025
	0.214553		1.356		0.290934
	0.238289		0.776		0.184913
	0.227111		1.408		0.319772
	0.259425		1.396		0.362157
	0.281899		1.144		0.322493
	0.275596		1.144		0.315282
	0.26249		0.86		0.225741
	0.234016		1.08		0.252737
	0.239348		1.2		0.287217
	0.204198		1.224		0.249938
	0.248763		1.26		0.313442
	0.281969		0.972		0.274074
	0.284372		1.312		0.373097
	0.272499		1.064		0.289939
	0.261586		0.932		0.243798
	0.285326		0.96		0.273913
	0.264666		1.34		0.354652
	0.198772		0.96		0.190821
	0.217828		0.984		0.214342
	0.247641		1.436		0.355612
	0.227214		1.212		0.275384
	0.211385		1.448		0.306086
	0.243961		1.14		0.278116
	0.221258		1.288		0.28498
	0.246464		1.052		0.25928
	0.280038		1.124		0.314763
	0.241733		1.248		0.301682
	0.290903		1.08		0.314175
	0.256547		1.328		0.340694
	0.272134		1.14		0.310233
	0.232388		1.284		0.298386
	0.212028		1.572		0.333308
	0.227743		0.724		0.164886
	0.273823		1.272		0.348303
	0.270258		1.044		0.28215
	0.211821		1.248		0.264353
	0.213894		0.76		0.162559
	0.228511		1.396		0.319001
	0.240748		1.096		0.263859
	0.288389		1.076		0.310307
	0.215445		0.876		0.188729
	0.27632		1.344		0.371374
	0.23997		1.204		0.288924
	0.294077		1.196		0.351716
	0.226535		1.252		0.283621
	0.207258		1.476		0.305913
	0.216558		1.14		0.246876
	0.293283		1.204		0.353113
	0.206475		1.14		0.235382
	0.264967		0.996		0.263907
	0.197827		1.856		0.367167
	0.234549		1.508		0.353701
	0.205773		1.06		0.218119
	0.241298		0.988		0.238402
	0.281689		1.092		0.307605
	0.221861		1.488		0.330129
	0.27484		0.864		0.237462
	0.2081		1.464		0.304658
	0.253863		1.272		0.322913
	0.243473		1.088		0.264899
	0.218946		1.108		0.242592
	0.214192		1.292		0.276736
	0.284568		1.2		0.341481
	0.270515		1.308		0.353833
	0.219343		1.14		0.250052
	0.249319		0.728		0.181504
	0.199737		0.892		0.178166
	0.200897		1.056		0.212148
	0.250562		1.328		0.332746
	0.276527		1.132		0.313029
	0.257162		1.444		0.371341
	0.288654		1.2		0.346384
	0.208322		0.904		0.188323
	0.25007		1.208		0.302085
	0.216793		1.112		0.241073
	0.263636		1.084		0.285782
	0.268939		1.14		0.30659
	0.232287		1.08		0.25087
	0.264752		1.42		0.375948
	0.210095		1.32		0.277325
	0.231545		1.476		0.341761
	0.239518		1.104		0.264427
	0.219549		1.28		0.281023
	0.200701		1.092		0.219166
	0.21661		1.284		0.278127
	0.247933		1.092		0.270743
	0.226		1.512		0.341712
	0.238011		1.128		0.268477
	0.266189		1.128		0.300261
	0.2159		1.408		0.303988
	0.291324		1.312		0.382217
	0.221402		1.264		0.279852
	0.275356		0.728		0.200459
	0.225402		1.088		0.245238
	0.269464		1.156		0.3115
	0.258615		1.028		0.265856
	0.226378		0.94		0.212796
	0.252133		1.08		0.272304
	0.272309		1.124		0.306075
	0.265756		1.136		0.301898
	0.240345		1.048		0.251881
	0.264603		0.98		0.25931
	0.285433		1.184		0.337953
	0.279786		1.192		0.333505
	0.265714		1.04		0.276342
	0.229533		1.384		0.317674
	0.254941		1.124		0.286553
	0.226502		1.324		0.299889
	0.279822		1.168		0.326832
	0.210738		0.968		0.203995
	0.23387		1.32		0.308708
	0.203256		1.32		0.268299
	0.269961		0.584		0.157657
	0.200741		1.26		0.252934
	0.218702		0.936		0.204705
	0.269443		1.32		0.355664
	0.286053		1.148		0.328389
	0.262241		1.004		0.26329
	0.195544		1.432		0.280019
	0.245828		1.172		0.288111
	0.215275		1.368		0.294497
	0.251211		0.856		0.215037
	0.275427		1.048		0.288647
	0.291961		1.204		0.351521
	0.244975		0.756		0.185201
	0.266685		1.108		0.295487
	0.274448		1.288		0.353488
	0.222525		1.184		0.26347
	0.272787		0.668		0.182222
	0.209633		1.336		0.28007
	0.275931		0.712		0.196463
	0.231808		0.92		0.213263
	0.281776		0.836		0.235565
	0.271945		0.852		0.231697
	0.229973		1.216		0.279648
	0.260548		1.452		0.378315
	0.220976		1.228		0.271358
	0.235838		1.164		0.274516
	0.268291		1.096		0.294047
	0.265673		0.988		0.262485
	0.252703		1.224		0.309309
	0.288731		0.728		0.210196
	0.236163		0.984		0.232384
	0.286973		1.228		0.352403
	0.216108		1.308		0.282669
	0.24537		1.156		0.283648
	0.196846		1.076		0.211806
	0.198838		1.196		0.23781
	0.219749		1.568		0.344567
	0.215276		1.104		0.237664
	0.254769		1.204		0.306742
	0.282294		1.292		0.364724
	0.251048		1.188		0.298245
	0.21209		1.184		0.251115
	0.200589		1.16		0.232684
	0.22262		1.14		0.253786
	0.239913		1.244		0.298452
	0.209183		1.048		0.219224
	0.259942		1.14		0.296334
	0.28304		1.132		0.320401
	0.240682		1.304		0.313849
	0.281779		1.356		0.382092
	0.242907		1.128		0.274
	0.268692		1.192		0.32028
	0.209579		1.816		0.380596
	0.283106		0.696		0.197042
	0.226348		1.488		0.336805
	0.2086		0.924		0.192747
	0.211055		1.272		0.268462
	0.196844		1.36		0.267708
	0.259851		1.212		0.314939
	0.248377		1.22		0.303019
	0.262313		0.956		0.250771
	0.281336		1.192		0.335352
	0.219969		1.012		0.222609
	0.219233		1.204		0.263957
	0.215566		1.188		0.256092
	0.28664		1.28		0.366899
	0.275803		1.192		0.328757
	0.259437		0.62		0.160851
	0.252269		1.496		0.377395
	0.201684		1.308		0.263802
	0.236098		1.332		0.314483
	0.214312		1.252		0.268319
	0.25597		1.324		0.338904
	0.277376		0.8		0.221901
	0.253729		1.176		0.298385
	0.264882		1.08		0.286072
	0.235255		1.184		0.278542
	0.278082		0.656		0.182422
	0.211743		1.212		0.256633
	0.273135		1.048		0.286245
	0.273539		1.404		0.384049
	0.226747		1.64		0.371865
	0.254409		1.32		0.33582
	0.207366		1.028		0.213173
	0.28366		1.152		0.326776
	0.231381		1.552		0.359103
	0.218973		1.144		0.250505
	0.214728		1.428		0.306631
	0.256931		1.364		0.350454
	0.230931		1.34		0.309448
	0.222		1.016		0.225552
	0.207416		1.12		0.232306
	0.269614		1.236		0.333243
	0.28199		1.136		0.320341
	0.203509		1.16		0.23607
	0.240126		1.16		0.278546
	0.265736		1.172		0.311443
	0.202902		1.612		0.327077
	0.274258		1.192		0.326916
	0.278994		1.132		0.315822
	0.210733		1.204		0.253723
	0.289246		1.268		0.366764
	0.205188		1.184		0.242943
	0.253674		1.396		0.354129
	0.261814		1.44		0.377012
	0.274987		0.812		0.22329
	0.232885		1.14		0.265489
	0.264153		0.984		0.259927
	0.240508		0.94		0.226078
	0.264368		1.312		0.346851
	0.22819		1.188		0.271089
	0.21557		1.04		0.224193
	0.2141		1.432		0.306591
	0.209074		1.064		0.222455
	0.25973		1.492		0.387518
	0.201148		1.268		0.255056
	0.204786		1.052		0.215435
	0.225611		1.248		0.281563
	0.276573		1.104		0.305336
	0.247611		1.064		0.263458
	0.233082		1.516		0.353353
	0.246343		1.056		0.260138
	0.285034		1.12		0.319238
	0.267224		1.2		0.320669
	0.199089		1.22		0.242889
	0.282078		1.024		0.288848
	0.237673		1.46		0.347003
	0.211653		1.18		0.24975
	0.279327		1.088		0.303908
	0.278906		1.092		0.304566
	0.243945		1.188		0.289807
	0.216837		1.32		0.286224
	0.201238		0.856		0.17226
	0.226673		1.316		0.298301
	0.269995		1.004		0.271075
	0.198209		1.44		0.285422
	0.222572		1.1		0.244829
	0.20764		1.128		0.234218
	0.285876		0.796		0.227557
	0.282439		0.856		0.241768
	0.218153		0.984		0.214663
	0.349407		0.732		0.255766
	0.348218		0.672		0.234002
	0.457832		0.44		0.201446
	0.312356		0.848		0.264877
	0.480373		0.484		0.232501
	0.214755		1.08		0.231935
	0.401824		0.676		0.271633
	0.398441		0.56		0.223127
	0.205534		0.988		0.203068
	0.266188		1.048		0.278965
	0.461765		0.58		0.267824
	0.387867		0.476		0.184625
	0.304502		0.764		0.23264
	0.209332		0.96		0.200959
	0.417961		0.504		0.210652
	0.397614		0.492		0.195626
	0.338178		0.504		0.170442
	0.268864		0.796		0.214016
	0.239172		0.86		0.205688
	0.313086		0.816		0.255478
	0.209539		1.052		0.220435
	0.29245		0.696		0.203545
	0.292407		0.656		0.191819
	0.216646		1.004		0.217513
	0.223291		0.924		0.206321
	0.292203		0.728		0.212724
	0.275977		0.596		0.164482
	0.269746		0.972		0.262193
	0.34273		0.844		0.289265
	0.204168		1.204		0.245818
	0.194608		1.22		0.237422
	0.212378		1.228		0.2608
	0.22788		0.924		0.210561
	0.350888		0.596		0.209129
	0.409451		0.42		0.171969
	0.299118		0.932		0.278778
	0.424215		0.588		0.249438
	0.296051		0.732		0.216709
	0.264607		0.636		0.16829
	0.20607		1.052		0.216785
	0.271388		0.684		0.185629
	0.257727		0.868		0.223707
	0.267567		0.66		0.176594
	0.438166		0.508		0.222588
	0.261076		0.796		0.207816
	0.370149		0.596		0.220609
	0.227063		0.876		0.198907
	0.225707		1.056		0.238346
	0.239358		1.036		0.247975
	0.214787		0.796		0.17097
	0.22368		1.012		0.226364
	0.255456		0.696		0.177797
	0.268853		1.08		0.290362
	0.293341		1.196		0.350836
	0.39584		0.472		0.186836
	0.213114		0.852		0.181573
	0.237654		0.936		0.222444
	0.434181		0.468		0.203197
	0.199428		1.1		0.21937
	0.253542		0.912		0.23123
	0.303152		0.804		0.243734
	0.461048		0.472		0.217615
	0.303096		0.636		0.192769
	0.213165		1.072		0.228513
	0.222263		0.84		0.186701
	0.248274		0.976		0.242315
	0.229399		1.032		0.236739
	0.236008		1.068		0.252056
	0.409882		0.48		0.196744
	0.235291		1.016		0.239056
	0.299019		1.196		0.357626
	0.269845		0.776		0.2094
	0.295292		0.816		0.240958
	0.262491		0.868		0.227842
	0.277254		0.728		0.201841
	0.282633		1.108		0.313157
	0.415412		0.56		0.232631
	0.266829		0.744		0.198521
	0.418387		0.572		0.239317
	0.275094		1.02		0.280596
	0.253719		1.376		0.349117
	0.258068		1.076		0.277681
	0.209535		0.976		0.204506
	0.214327		0.824		0.176605
	0.228001		1.032		0.235297
	0.298126		0.64		0.1908
	0.291145		0.66		0.192156
	0.285433		0.912		0.260315
	0.28913		0.876		0.253278
	0.264337		0.988		0.261165
	0.361775		0.624		0.225748
	0.304574		0.712		0.216857
	0.324422		0.648		0.210225
	0.201099		1.08		0.217187
	0.240727		0.816		0.196433
	0.213291		0.964		0.205612
	0.293848		0.712		0.20922
	0.227608		1.548		0.352338
	0.203008		0.956		0.194076
	0.388362		0.556		0.215929
	0.211997		0.988		0.209453
	0.298197		0.768		0.229015
	0.249024		0.792		0.197227
	0.405461		0.592		0.240033
	0.214693		0.992		0.212976
	0.456687		0.424		0.193635
	0.338625		0.604		0.20453
	0.192063		0.912		0.175161
	0.208593		0.792		0.165206
	0.280495		1.156		0.324252
	0.445983		0.488		0.21764
	0.272261		1.068		0.290775
	0.235503		0.996		0.234561
	0.332327		0.784		0.260544
	0.268071		0.82		0.219818
	0.292882		0.7		0.205018
	0.234566		0.996		0.233627
	0.250105		0.836		0.209088
	0.219724		1.068		0.234665
	0.250234		0.984		0.24623
	0.386708		0.596		0.230478
	0.288199		1.108		0.319324
	0.406738		0.476		0.193607
	0.204083		1.156		0.23592
	0.222018		1.148		0.254876
	0.203431		1.204		0.244931
	0.202849		1.196		0.242607
	0.280643		1.232		0.345752
	0.243596		0.792		0.192928
	0.199193		1.064		0.211942
	0.4117		0.516		0.212437
	0.240674		0.832		0.200241
	0.278555		1.16		0.323123
	0.280029		1.204		0.337155
	0.285386		0.744		0.212327
	0.453907		0.464		0.210613
	0.362189		0.648		0.234698
	0.228499		1.196		0.273285
	0.375827		0.512		0.192423
	0.245205		1.096		0.268745
	0.425166		0.408		0.173468
	0.240754		1.032		0.248458
	0.222598		0.728		0.162051
	0.2853		1.116		0.318394
	0.195752		1.244		0.243515
	0.300855		0.724		0.217819
	0.213297		1.236		0.263636
	0.341794		0.624		0.21328
	0.286097		0.684		0.19569
	0.408678		0.552		0.225591
	0.233882		1.112		0.260077
	0.285388		1.04		0.296804
	0.207366		1.244		0.257964
	0.208783		1.048		0.218805
	0.200968		0.964		0.193733
	0.269132		0.668		0.17978
	0.284683		0.872		0.248244
	0.453823		0.416		0.18879
	0.253353		0.852		0.215857
	0.311258		0.752		0.234066
	0.207968		1.02		0.212127
	0.413297		0.5		0.206648
	0.241226		0.784		0.189121
	0.287727		1.076		0.309594
	0.23173		1.036		0.240072
	0.210038		1.08		0.226841
	0.240681		1.12		0.269562
	0.258262		1.16		0.299584
	0.294849		0.896		0.264184
	0.291483		0.628		0.183051
	0.239316		0.868		0.207727
	0.286037		0.932		0.266587
	0.213122		1.276		0.271944
	0.233648		1.048		0.244864
	0.309477		0.788		0.243868
	0.29687		0.78		0.231559
	0.22241		0.832		0.185045
	0.290051		0.896		0.259885
	0.2992		1.04		0.311168
	0.270449		1.096		0.296413
	0.403556		0.504		0.203392
	0.214285		0.864		0.185142
	0.226033		1.056		0.238691
	0.245361		0.804		0.19727
	0.230164		0.916		0.21083
	0.198566		1.208		0.239867
	0.208588		0.852		0.177717
	0.355147		0.488		0.173312
	0.220963		0.972		0.214776
	0.208153		1.016		0.211484
	0.395263		0.556		0.219766
	0.278853		0.864		0.240929
	0.258888		1.284		0.332412
	0.345026		0.612		0.211156
	0.295156		0.836		0.24675
	0.340593		0.736		0.250676
	0.275997		0.904		0.249501
	0.255249		0.912		0.232787
	0.364341		0.936		0.341023
	0.299319		0.784		0.234666
	0.240909		1.12		0.269818
	0.267626		1		0.267626
	0.234996		0.852		0.200217
	0.459322		0.476		0.218637
	0.277709		0.676		0.187731
	0.308002		0.584		0.179873
	0.19648		0.904		0.177618
	0.259455		0.908		0.235585
	0.398225		0.632		0.251678
	0.203934		1.084		0.221064
	0.262826		0.8		0.210261
	0.275308		0.956		0.263194
	0.407766		0.488		0.19899
	0.233464		0.916		0.213853
	0.289951		0.656		0.190208
	0.216349		0.852		0.184329
	0.256055		0.768		0.19665
	0.432626		0.492		0.212852
	0.221599		1		0.221599
	0.269935		0.708		0.191114
	0.303355		0.968		0.293648
	0.295402		0.704		0.207963
	0.235285		1.096		0.257872
	0.386223		0.488		0.188477
	0.214899		0.884		0.189971
	0.282405		1.028		0.290313
	0.484272		0.464		0.224702
	0.434853		0.528		0.229602
	0.40867		0.512		0.209239
	0.457444		0.528		0.241531
	0.428372		0.528		0.22618
	0.243282		0.932		0.226738
	0.382768		0.516		0.197508
	0.221272		1.056		0.233664
	0.235586		1.084		0.255375
	0.429719		0.544		0.233767
	0.204501		1.608		0.328837
	0.28078		0.828		0.232486
	0.215568		0.984		0.212119
	0.269924		0.964		0.260207
	0.277824		1.036		0.287825
	0.279		1.044		0.291276
	0.258363		0.844		0.218058
	0.241799		1.168		0.282422
	0.241871		0.868		0.209944
	0.218682		0.9		0.196814
	0.269856		1.204		0.324906
	0.402112		0.552		0.221966
	0.294269		1.228		0.361363
	0.235874		0.848		0.200021
	0.245446		0.816		0.200284
	0.209843		0.932		0.195574
	0.406705		0.524		0.213114
	0.300357		0.652		0.195833
	0.254333		1.032		0.262471
	0.237806		0.944		0.224489
	0.30687		0.7		0.214809
	0.320318		0.612		0.196034
	0.313806		0.608		0.190794
	0.255981		0.88		0.225263
	0.279313		0.844		0.235741
	0.225924		0.948		0.214176
	0.245699		0.916		0.22506
	0.414082		0.5		0.207041
	0.210542		1.048		0.220648
	0.203654		1.26		0.256604
	0.279334		0.764		0.213411
	0.299373		0.596		0.178426
	0.289181		1.1		0.318099
	0.396524		0.564		0.22364
	0.20224		0.992		0.200622
	0.224117		0.84		0.188259
	0.276637		1.068		0.295448
	0.239275		0.768		0.183763
	0.284078		1.068		0.303396
	0.220906		1.02		0.225324
	0.329975		0.676		0.223063
	0.36662		0.544		0.199441
	0.293232		0.852		0.249833
	0.30445		0.708		0.21555
	0.364055		0.784		0.285419
	0.219053		1.296		0.283893
	0.194889		1.088		0.212039
	0.240011		1.108		0.265933
	0.284222		1.016		0.28877
	0.281036		0.78		0.219208
	0.206469		1.116		0.230419
	0.275755		0.812		0.223913
	0.223551		0.908		0.202985
	0.272015		1		0.272015
	0.206775		1.156		0.239032
	0.225866		0.86		0.194245
	0.289135		1.068		0.308796
	0.37482		0.496		0.185911
	0.268149		1.288		0.345376
	0.231849		0.936		0.21701
	0.249155		0.82		0.204307
	0.239633		1.068		0.255929
	0.426257		0.488		0.208013
	0.287686		0.776		0.223244
	0.348049		0.768		0.267302
	0.213674		0.936		0.199999
	0.391949		0.528		0.206949
	0.271303		1.06		0.287581
	0.227791		0.94		0.214124
	0.200532		1.072		0.21497
	0.240859		0.796		0.191724
	0.361172		0.688		0.248487
	0.275757		0.964		0.26583
	0.398549		0.424		0.168985
	0.231489		0.82		0.189821
	0.286594		0.756		0.216665
	0.207882		0.94		0.195409
	0.267308		0.988		0.2641
	0.296944		0.748		0.222114
	0.203523		1.124		0.22876
	0.323972		0.748		0.242331
	0.404765		0.536		0.216954
	0.210784		1.028		0.216686
	0.417279		0.508		0.211978
	0.325376		0.592		0.192623
	0.298985		0.64		0.191351
	0.281844		1.3		0.366397
	0.216654		0.912		0.197588
	0.322644		0.696		0.22456
	0.266153		0.912		0.242732
	0.286738		1.144		0.328029
	0.350135		0.696		0.243694
	0.217471		1.532		0.333166
	0.305619		0.88		0.268945
	0.205364		1.14		0.234115
	0.230423		0.76		0.175121
	0.30132		1.024		0.308552
	0.38042		0.596		0.22673
	0.281141		0.64		0.179931
	0.244157		0.828		0.202162
	0.241039		0.776		0.187046
	0.24461		1.024		0.25048
	0.275505		0.84		0.231424
	0.222137		1.016		0.225691
	0.275071		0.828		0.227759
	0.265635		0.932		0.247572
	0.306953		0.944		0.289764
	0.213959		1.176		0.251616
	0.234934		1.268		0.297896
	0.353841		0.656		0.232119
	0.256486		0.876		0.224682
	0.194952		1.184		0.230823
	0.271236		0.84		0.227838
	0.336898		0.6		0.202139
	0.297678		0.54		0.160746
	0.252178		0.896		0.225951
	0.23269		0.892		0.20756
	0.221786		0.852		0.188961
	0.245574		0.776		0.190566
	0.252071		1.044		0.263163
	0.204831		1.216		0.249075
	0.404522		0.452		0.182844
	0.251745		1.032		0.259801
	0.228318		0.976		0.222839
	0.329675		0.648		0.213629
	0.198438		1.296		0.257176
	0.29352		0.56		0.164371
	0.289138		0.908		0.262537
	0.239318		0.804		0.192412
	0.332249		0.62		0.205994
	0.215194		1.048		0.225523
	0.321009		0.608		0.195173
	0.249639		0.808		0.201708
	0.281618		1.02		0.28725
	0.324983		0.728		0.236588
	0.357162		0.584		0.208583
	0.244139		0.708		0.17285
	0.359336		0.62		0.222788
	0.349995		0.752		0.263196
	0.284537		0.94		0.267465
	0.479802		0.5		0.239901
	0.253292		0.92		0.233028
	0.354745		0.664		0.235551
	0.24675		0.716		0.176673
	0.254557		1.044		0.265757
	0.328413		0.644		0.211498
	0.248501		0.972		0.241543
	0.297753		0.824		0.245348
	0.26427		0.928		0.245242
	0.287689		0.696		0.200232
	0.207636		0.948		0.196839
	0.319518		0.684		0.218551
	0.281639		0.864		0.243336
	0.319269		0.5		0.159635
	0.26675		0.932		0.248611
	0.437241		0.552		0.241357
	0.239356		0.988		0.236484
	0.260432		1.076		0.280225
	0.314915		0.872		0.274606
	0.224454		1.188		0.266651
	0.345473		0.604		0.208666
	0.331997		0.536		0.17795
	0.210857		0.828		0.17459
	0.274219		1.008		0.276412
	0.229091		0.824		0.188771
	0.42513		0.552		0.234672
	0.356061		0.644		0.229303
	0.230401		0.936		0.215655
	0.293565		1.064		0.312353
	0.202545		0.972		0.196874
	0.203534		1.076		0.219003
	0.234726		0.86		0.201864
	0.308706		0.628		0.193867
	0.272316		1.068		0.290834
	0.29011		1.176		0.34117
	0.346854		0.832		0.288582
	0.225005		0.86		0.193504
	0.24872		0.916		0.227828
	0.240542		0.944		0.227071
	0.393409		0.5		0.196704
	0.312571		0.8		0.250057
	0.250092		0.804		0.201074
	0.42822		0.5		0.21411
	0.282271		1.272		0.359049
	0.282156		1.192		0.336329
	0.249729		0.804		0.200782
	0.206156		1.224		0.252335
	0.421356		0.552		0.232589
	0.389359		0.652		0.253862
	0.326187		0.552		0.180055
	0.203771		1.076		0.219258
	0.283144		0.996		0.282011
	0.454938		0.448		0.203812
	0.246644		0.94		0.231846
	0.254221		0.768		0.195241
	0.298424		1.096		0.327072
	0.26812		0.796		0.213424
	0.351743		0.596		0.209639
	0.224035		0.884		0.198047
	0.223278		0.904		0.201843
	0.218297		0.932		0.203453
	0.203603		1.084		0.220706
	0.223363		0.98		0.218896
	0.442749		0.452		0.200122
	0.231977		0.772		0.179086
	0.242891		0.892		0.216658
	0.408766		0.528		0.215829
	0.310508		0.792		0.245922
	0.224779		0.8		0.179823
	0.204792		1		0.204792
	0.245266		0.796		0.195232
	0.197928		1.056		0.209012
	0.244705		0.844		0.206531
	0.305198		0.692		0.211197
	0.2511		0.776		0.194854
	0.235313		0.844		0.198604
	0.206269		0.992		0.204618
	0.263395		0.848		0.223359
	0.249499		0.668		0.166665
	0.236574		0.944		0.223326
	0.283796		1.028		0.291742
	0.289913		0.992		0.287594
	0.375531		0.476		0.178753
	0.265072		1.208		0.320207
	0.321903		0.652		0.209881
	0.246093		0.796		0.19589
	0.386688		0.544		0.210358
	0.243807		0.916		0.223327
	0.230283		1.024		0.235809
	0.326642		0.66		0.215584
	0.304463		0.972		0.295938
	0.210069		1.036		0.217631
	0.335938		0.772		0.259344
	0.216511		0.864		0.187065
	0.202113		1.108		0.223941
	0.251403		0.932		0.234307
	0.208781		1.116		0.233
	0.237702		0.9		0.213932
	0.313801		0.668		0.209619
	0.267133		1.22		0.325903
	0.313275		0.676		0.211774
	0.406063		0.504		0.204656
	0.221633		1.152		0.255321
	0.374003		0.612		0.22889
	0.284353		1.28		0.363971
	0.299135		0.692		0.207001
	0.210067		0.892		0.18738
	0.337816		0.588		0.198636
	0.217408		1.144		0.248715
	0.225748		0.94		0.212203
	0.387742		0.612		0.237298
	0.300231		0.9		0.270208
	0.250223		0.756		0.189168
	0.316671		0.68		0.215336
	0.385009		0.544		0.209445
	0.260198		0.74		0.192547
	0.204632		1.104		0.225914
	0.250805		1.12		0.280901
	0.245088		1.048		0.256852
	0.212636		0.908		0.193073
	0.341457		0.648		0.221264
	0.214226		1.032		0.221081
	0.204878		1.24		0.254049
	0.275955		1.368		0.377506
	0.430101		0.512		0.220212
	0.218133		0.876		0.191085
	0.273725		0.864		0.236499
	0.254333		0.784		0.199397
	0.233392		0.836		0.195116
	0.290772		0.996		0.289609
	0.217229		0.984		0.213754
	0.279785		0.744		0.20816
	0.406185		0.476		0.193344
	0.230977		1.068		0.246683
	0.357372		0.58		0.207276
	0.206683		0.792		0.163693
	0.317814		0.692		0.219927
	0.265154		1.148		0.304397
	0.246813		1.024		0.252736
	0.198869		1.24		0.246597
	0.205109		0.936		0.191982
	0.25218		1.184		0.298581
	0.219506		0.892		0.195799
	0.357208		0.612		0.218611
	0.247632		0.928		0.229802
	0.276085		1.28		0.353389
	0.289597		1.304		0.377634
	0.255552		0.968		0.247374
	0.419284		0.408		0.171068
	0.322292		0.624		0.20111
	0.252778		0.812		0.205256
	0.446628		0.472		0.210809
	0.300354		0.684		0.205442
	0.206713		1.096		0.226558
	0.357042		0.716		0.255642
	0.285337		0.876		0.249955
	0.374975		0.616		0.230985
	0.25506		1.356		0.345861
	0.40701		0.448		0.18234
	0.311128		0.736		0.22899
	0.250801		0.82		0.205657
	0.345414		0.612		0.211394
	0.267026		0.768		0.205076
	0.353669		0.536		0.189567
	0.323793		0.748		0.242197
	0.266632		1.092		0.291163
	0.288818		1.1		0.317699
	0.329222		0.608		0.200167
	0.239507		1.352		0.323813
	0.269568		1.04		0.280351
	0.28586		0.856		0.244696
	0.4088		0.48		0.196224
	0.402778		0.492		0.198167
	0.303972		0.604		0.183599
	0.243186		0.812		0.197467
	0.317375		0.7		0.222163
	0.192138		1.224		0.235177
	0.31292		0.596		0.1865
	0.261479		1.116		0.291811
	0.328163		0.676		0.221838
	0.197698		1.132		0.223795
	0.212743		1.172		0.249334
	0.218763		1.236		0.270391
	0.28893		0.764		0.220742
	0.240176		1.408		0.338168
	0.268085		0.796		0.213396
	0.417094		0.464		0.193532
	0.314256		0.9		0.28283
	0.234827		0.944		0.221677
	0.231634		1.032		0.239046
	0.313637		0.664		0.208255
	0.301738		0.716		0.216044
	0.231523		0.916		0.212075
	0.265889		0.72		0.19144
	0.41818		0.512		0.214108
	0.207026		1.12		0.231869
	0.209197		0.956		0.199993
	0.267421		0.844		0.225704
	0.342567		0.708		0.242538
	0.363693		0.696		0.25313
	0.251127		0.816		0.204919
	0.487624		0.456		0.222357
	0.374816		0.496		0.185909
	0.388946		0.588		0.2287
	0.227774		0.952		0.216841
	0.285002		1.192		0.339722
	0.28874		1.296		0.374207
	0.26999		1.096		0.295909
	0.1995		0.992		0.197904
	0.238918		1.016		0.242741
	0.294475		0.608		0.179041
	0.275595		0.716		0.197326
	0.26776		1.132		0.303105
	0.32215		0.904		0.291223
	0.257173		0.936		0.240714
	0.2466		0.812		0.20024
	0.22759		1.276		0.290405
	0.205235		1.16		0.238073
	0.293788		0.632		0.185674
	0.232176		0.868		0.201529
	0.2217		0.952		0.211058
	0.389493		0.544		0.211884
	0.225447		1.092		0.246188
	0.209258		0.84		0.175777
	0.237796		0.824		0.195944
	0.31125		0.8		0.249
	0.26251		1.004		0.26356
	0.355059		0.848		0.30109
	0.368194		0.58		0.213552
	0.366399		0.592		0.216908
	0.241679		0.876		0.211711
	0.222753		0.956		0.212952
	0.290028		1.256		0.364275
	0.327622		0.668		0.218851
	0.463864		0.412		0.191112
	0.302025		0.888		0.268198
	0.275441		0.776		0.213742
	0.224708		0.968		0.217517
	0.278473		1.02		0.284043
	0.208629		1.152		0.24034
	0.270643		1.028		0.278222
	0.23258		1.152		0.267933
	0.265374		0.888		0.235652
	0.359285		0.636		0.228505
	0.192882		0.988		0.190568
	0.281072		0.62		0.174265
	0.412613		0.512		0.211258
	0.218262		0.88		0.192071
	0.208209		1.252		0.260678
	0.263169		1.048		0.275801
	0.311414		0.664		0.206779
	0.244297		0.784		0.191529
	0.379513		0.776		0.294502
	0.269502		1.172		0.315857
	0.285305		0.98		0.279599
	0.217339		0.912		0.198213
	0.200785		1.168		0.234517
	0.402874		0.56		0.225609
	0.422524		0.556		0.234923
	0.223386		1.036		0.231428
	0.290097		1.26		0.365522
	0.296644		0.688		0.204091
	0.362129		0.616		0.223071
	0.210476		1.244		0.261832
	0.222824		0.752		0.167564
	0.208994		1.112		0.232401
	0.253291		1.26		0.319146
	0.19914		1.16		0.231003
	0.209815		1.132		0.237511
	0.210672		1.092		0.230054
	0.198922		1.152		0.229158
	0.264452		1.068		0.282435
	0.420478		0.488		0.205193
	0.280928		1.096		0.307897
	0.2892		0.648		0.187401
	0.310687		0.684		0.21251
	0.256489		0.692		0.17749
	0.26557		1.036		0.275131
	0.210964		1.336		0.281848
	0.278652		1.2		0.334383
	0.236111		1.172		0.276722
	0.377862		0.5		0.188931
	0.211134		0.832		0.175663
	0.263154		0.948		0.24947
	0.281418		1.236		0.347833
	0.204631		1.016		0.207905
	0.363448		0.592		0.215161
	0.340177		0.608		0.206828
	0.218785		0.912		0.199532
	0.392677		0.544		0.213616
	0.272256		0.932		0.253742
	0.284754		0.832		0.236915
	0.29532		0.868		0.256338
	0.374313		0.56		0.209615
	0.241939		1.112		0.269036
	0.265171		0.668		0.177134
	0.399876		0.48		0.19194
	0.404899		0.444		0.179775
	0.22691		1.124		0.255047
	0.261939		0.952		0.249366
	0.447753		0.56		0.250742
	0.437624		0.532		0.232816
	0.196717		0.98		0.192782
	0.200161		1.172		0.234588
	0.218623		0.812		0.177522
	0.272078		0.912		0.248135
	0.265818		1.28		0.340247
	0.21089		0.996		0.210047
	0.255086		0.804		0.205089
	0.32268		0.688		0.222004
	0.277199		0.908		0.251697
	0.218335		0.992		0.216588
	0.324006		0.936		0.30327
	0.221761		0.896		0.198697
	0.270089		1.12		0.3025
	0.2053		1.04		0.213512
	0.280951		0.616		0.173066
	0.30571		0.632		0.193208
	0.263527		1.12		0.29515
	0.212457		1.032		0.219256
	0.290642		1.024		0.297617
	0.230311		1.34		0.308617
	0.260717		1.052		0.274274
	0.257112		0.82		0.210832
	0.236157		0.988		0.233323
	0.259559		0.848		0.220106
	0.27149		1.16		0.314928
	0.223311		0.964		0.215272
	0.331674		0.552		0.183084
	0.40643		0.428		0.173952
	0.273457		1.08		0.295333
	0.220812		0.972		0.214629
	0.469586		0.544		0.255455
	0.276293		0.732		0.202246
	0.239499		1.312		0.314223
	0.235345		0.92		0.216517
	0.288951		1.348		0.389506
	0.410898		0.48		0.197231
	0.280315		1.112		0.311711
	0.195917		0.968		0.189647
	0.233675		0.928		0.216851
	0.281937		0.752		0.212016
	0.206425		1.04		0.214682
	0.28508		1.256		0.358061
	0.43806		0.444		0.194499
	0.419782		0.532		0.223324
	0.214727		0.952		0.20442
	0.198359		0.996		0.197565
	0.229088		1.004		0.230004
	0.341302		0.592		0.202051
	0.240422		0.708		0.170219
	0.264571		0.784		0.207424
	0.302494		0.88		0.266195
	0.39346		0.568		0.223485
	0.265904		1.28		0.340357
	0.320491		0.584		0.187167
	0.209523		1.032		0.216228
	0.443137		0.54		0.239294
	0.202816		1.012		0.20525
	0.205721		1.156		0.237813
	0.288395		0.772		0.222641
	0.24372		0.94		0.229096
	0.271979		0.904		0.245869
	0.207845		1.08		0.224473
	0.230707		0.848		0.195639
	0.212421		1		0.212421
	0.287388		0.976		0.280491
	0.242001		1.136		0.274913
	0.238869		1.356		0.323906
	0.247563		0.852		0.210924
	0.269184		1.04		0.279951
	0.21223		0.972		0.206288
	0.20609		1.052		0.216807
	0.206655		1.012		0.209135
	0.239878		0.86		0.206295
	0.280673		1.224		0.343544
	0.229255		1.216		0.278775
	0.388917		0.528		0.205348
	0.399842		0.544		0.217514
	0.471776		0.452		0.213243
	0.394232		0.524		0.206578
	0.254536		0.776		0.19752
	0.310093		0.844		0.261719
	0.243461		0.752		0.183082
	0.24864		0.96		0.238695
	0.22065		0.956		0.210942
	0.225523		1.012		0.22823
	0.255025		0.776		0.197899
	0.220929		0.768		0.169673
	0.39707		0.516		0.204888
	0.298226		0.776		0.231424
	0.297369		0.752		0.223621
	0.418466		0.512		0.214255
	0.283245		1.04		0.294575
	0.345351		0.62		0.214118
	0.268847		0.884		0.23766
	0.439032		0.468		0.205467
	0.405658		0.528		0.214187
	0.224741		0.936		0.210358
	0.44187		0.452		0.199725
	0.295132		1.184		0.349436
	0.256967		1		0.256967
	0.261462		1.088		0.28447
	0.226911		0.912		0.206943
	0.206479		1.024		0.211434
	0.20133		0.948		0.190861
	0.246509		0.708		0.174529
	0.290878		1.02		0.296695
	0.202742		1.2		0.243291
	0.261612		0.752		0.196732
	0.240698		0.868		0.208926
	0.405673		0.536		0.217441
	0.219357		0.808		0.17724
	0.290728		0.94		0.273285
	0.361455		0.656		0.237115
	0.25183		0.956		0.240749
	0.284532		1.04		0.295913
	0.259201		1.016		0.263348
	0.284411		1.032		0.293512
	0.220582		0.792		0.174701
	0.402827		0.524		0.211081
	0.236713		0.928		0.219669
	0.208416		1.16		0.241763
	0.482898		0.488		0.235654
	0.284345		1.048		0.297993
	0.23422		1.032		0.241715
	0.33831		0.596		0.201633
	0.208303		1.48		0.308289
	0.227241		1.112		0.252692
	0.20634		1.032		0.212943
	0.291018		0.576		0.167626
	0.266831		1.276		0.340477
	0.31555		0.824		0.260013
	0.268743		0.876		0.235419
	0.346308		0.572		0.198088
	0.333166		0.592		0.197234
	0.208188		0.976		0.203192
	0.409563		0.544		0.222802
	0.211808		0.956		0.202488
	0.329538		0.744		0.245176
	0.313636		0.888		0.278509
	0.212228		1.276		0.270803
	0.279573		1.048		0.292993
	0.377303		0.588		0.221854
	0.205191		0.884		0.181389
	0.32801		0.612		0.200742
	0.352272		0.616		0.216999
	0.406832		0.536		0.218062
	0.20542		0.888		0.182413
	0.234854		0.944		0.221702
	0.316052		0.828		0.261691
	0.268338		0.64		0.171737
	0.435951		0.456		0.198794
	0.289675		1.092		0.316325
	0.246738		1.144		0.282268
	0.453191		0.452		0.204843
	0.317515		0.78		0.247662
	0.297617		0.68		0.20238
	0.285222		1.052		0.300054
	0.387564		0.732		0.283697
	0.2243		0.916		0.205459
	0.234445		1		0.234445
	0.261984		0.952		0.249409
	0.279548		0.708		0.19792
	0.212982		0.92		0.195944
	0.344067		0.828		0.284887
	0.270768		1.176		0.318423
	0.40779		0.632		0.257723
	0.233982		1.292		0.302305
	0.231024		1.364		0.315117
	0.27404		0.98		0.268559
	0.216531		1.024		0.221728
	0.200831		1.172		0.235374
	0.416591		0.468		0.194964
	0.255132		1.004		0.256153
	0.373765		0.588		0.219774
	0.259589		0.804		0.208709
	0.285257		0.94		0.268142
	0.202333		0.992		0.200714
	0.324075		0.656		0.212593
	0.31527		0.74		0.2333
	0.362282		0.496		0.179692
	0.337919		0.676		0.228433
	0.241906		0.816		0.197395
	0.225353		0.808		0.182085
	0.403299		0.624		0.251659
	0.295181		0.612		0.180651
	0.269148		1.052		0.283144
	0.252254		0.988		0.249227
	0.329673		0.756		0.249233
	0.254088		0.808		0.205303
	0.232893		0.948		0.220782
	0.201549		0.836		0.168495
	0.406357		0.544		0.221058
	0.26042		1.168		0.30417
	0.329241		0.64		0.210715
	0.264254		0.776		0.205061
	0.324604		0.552		0.179181
	0.262066		0.788		0.206508
	0.309259		0.684		0.211533
	0.298916		0.796		0.237937
	0.400875		0.592		0.237318
	0.235277		0.9		0.21175
	0.379747		0.488		0.185317
	0.290707		0.6		0.174424
	0.210597		1.012		0.213124
	0.321808		0.692		0.222691
	0.233889		0.836		0.195531
	0.417086		0.396		0.165166
	0.305503		0.9		0.274953
	0.306907		0.84		0.257802
	0.390269		0.592		0.231039
	0.370613		0.588		0.21792
	0.452107		0.532		0.240521
	0.413345		0.688		0.284382
	0.335501		0.7		0.234851
	0.261314		0.844		0.220549
	0.233553		0.836		0.19525
	0.21121		1.112		0.234866
	0.234093		0.936		0.219111
	0.34889		0.596		0.207938
	0.260933		0.792		0.206659
	0.279417		1.104		0.308476
	0.252848		1.116		0.282179
	0.23796		0.8		0.190368
	0.20676		1.576		0.325853
	0.272022		1.116		0.303576
	0.227376		0.996		0.226467
	0.295051		0.728		0.214797
	0.305295		0.748		0.228361
	0.248408		1.004		0.249401
	0.289207		0.82		0.23715
	0.278061		0.724		0.201316
	0.312491		0.824		0.257493
	0.333922		0.724		0.241759
	0.251887		0.816		0.20554
	0.212231		0.984		0.208835
	0.240992		0.912		0.219785
	0.240115		0.832		0.199776
	0.3137		0.852		0.267272
	0.210133		0.94		0.197525
	0.291903		1.228		0.358457
	0.28733		1.168		0.335601
	0.219649		1.152		0.253036
	0.290774		0.848		0.246577
	0.312796		0.668		0.208948
	0.222031		0.988		0.219367
	0.27544		0.736		0.202724
	0.211908		1.044		0.221232
	0.207457		1.448		0.300398
	0.279189		1.012		0.282539
	0.327303		0.756		0.247441
	0.410968		0.488		0.200552
	0.315088		0.752		0.236946
	0.239539		0.748		0.179175
	0.258253		0.96		0.247922
	0.222372		0.88		0.195688
	0.283235		0.7		0.198264
	0.300866		0.708		0.213013
	0.232938		1.192		0.277662
	0.285836		0.824		0.235529
	0.248291		1.024		0.25425
	0.40152		0.46		0.184699
	0.275217		1.172		0.322555
	0.303738		0.732		0.222336
	0.227693		0.912		0.207656
	0.234454		1.068		0.250396
	0.207178		1.128		0.233696
	0.257651		0.804		0.207152
	0.207357		1.116		0.23141
	0.453945		0.54		0.24513
	0.232138		1.224		0.284137
	0.291296		1.224		0.356546
	0.366031		0.512		0.187408
	0.273219		0.832		0.227318
	0.230286		0.78		0.179623
	0.209903		0.932		0.19563
	0.195702		1.308		0.255978
	0.239182		0.864		0.206653
	0.203861		1.152		0.234848
	0.397156		0.516		0.204932
	0.378058		0.54		0.204151
	0.228508		0.82		0.187377
	0.329214		0.564		0.185677
	0.281359		0.984		0.276857
	0.225756		0.924		0.208599
	0.300315		0.752		0.225837
	0.215432		1.112		0.239561
	0.334255		0.748		0.250023
	0.403853		0.524		0.211619
	0.286749		0.752		0.215635
	0.294831		0.74		0.218175
	0.277216		0.988		0.273889
	0.230462		0.888		0.20465
	0.25823		0.94		0.242736
	0.213066		1.22		0.25994
	0.214718		1.012		0.217295
	0.239744		0.796		0.190836
	0.308936		0.652		0.201427
	0.206033		0.76		0.156585
	0.205117		0.82		0.168196
	0.300099		0.536		0.160853
	0.330432		0.744		0.245842
	0.216734		0.92		0.199396
	0.282975		0.636		0.179972
	0.290175		0.852		0.247229
	0.241021		0.816		0.196674
	0.289486		1.188		0.343909
	0.257338		0.78		0.200724
[truncated: 1,799 more rows]

## Sheet: Figure 2b
Figure 2b
	Pos_Linear		Pos_Circular
	0.248619		0.597087
	0.697248		0.527559
	0		0.718254
	0.0763052		0.801205
	0.327957		0.61194
	0.305085		0.956522
	0.802139		0.670984
	0.171875		0.875
	0.430464		0.85
	0.794521		0.344828
	0.403509		0.397436
	0.767773		0.464486
	0.761468		0.928279
	0.582857		0.895833
	0.968326		0.445205
	0.13913		0.884831
	0.392344		0.8
	0.300518		0.730453
	0.27381		0.629747
	0.908213		0.206349
	0.29078		0.751429
	0.966667		0.8
	0.631356		0.658451
	0.0888889		0.944444
	0.789116		0.908
	0.72449		0.113725
	0.898477		0.656627
	0.620253		0.95641
	0.589862		0.178626
	0.668293		0.650403
	0.058296		0.254032
	0.87234		0.705556
	0.095057		0.529834
	0.207792		0.0489362
	0		0.68705
	0.173913		0.131061
	0.207031		0.366667
	0		0.789595
	0		0.0427536
	0.976923		0.258333
	0.416667		0.0689655
	0.590698		0.459091
	0.965665		0.0526316
	0.0341463		0.0594595
	0.699454		0.520833
	0.875502		0.837584
	0.402116		0.874306
	0.464455		0.303279
	0.529801		0.346491
	0.623529		0.0612745
	0.419643		0.782927
	0.93361		0.464567
	0.658291		0.490099
	0.252252		0.0354167
	0.807512		0.444509
	0.047619		0.187166
	0.262887		0.280952
	0.882716		0.457895
	0.22973		0.0927602
	0.978541		0.266234
	0.484581		0.745276
	0.814634		0.6133
	0.819048		0.82844
	0.0873786		0.240741
	0.724138		0.0272727
	0.150183		0.173437
	0.725275		0.603723
	0.467005		0.441803
	0.434783		0.824242
	0.2		0.0653266
	0.623711		0.361607
	0.401869		0.207006
	0.532995		0.679602
	0.24581		0.901639
	0		0.564901
	0.905263		0.42284
	0.153571		0.0447761
	0.976636		0.557769
	0.143443		0.457265
	0.84375		0.712025
	0.539535		0.51519
	0.10396		0.239362
	0		0.349462
	0.138528		0.223077
	0.575163		0.507547
	0.75502		0.327273
	0.689956		0.830806
	0.39267		0.781818
	0.675556		0.619763
	0.606426		0.543802
	0.936893
	0.84689
	0.913876
	0.631902
	0.702128
	0.284
	0.0434783
	0.41453
	0.894977
	0.110169
	0
	0.88
	0.539906
	0.561224
	0.342466
	0.730769
	0.161616
	0.568047
	0.711656
	0.0571429
	0
	0.271357
	0.34058
	0.116505
	0.342857
	0.979339
	0.866359
	0.515152
	0.480583
	0.275362
	0
	0.964286
	0.828283
	0
	0.303448
	0.528037
	0.400862
	0.633987
	0.967442
	0.253425
	0.725
	0
	0.969432
	0.313084
	0.611111
	0.0381232
	0.605263
	0.780702
	0
	0
	0.0696517
	0.844622
	0.148
	0.688995
	0.8
	0.598131
	0.417431
	0.865385
	0.984733
	0.902564
	0.169435
	0.966543
	0.172775
	0.745
	0.928082
	0.712871
	0.675556
	0.193694
	0
	0.697143
	0.145749
	0.472103
	0.263441
	0.046729
	0
	0.0358744
	0.0163399
	0.919192
	0.467391
	0.90991
	0.651163
	0.64
	0.704
	0.306931
	0.287129
	0.40404
	0.678571
	0.377551
	0.658228
	0.670588
	0.761364
	0.181034
	0.534653
	0.755814
	0.813187
	0.641026
	0.631579
	0.808511
	0.364486
	0.878261
	0.882353
	0.729167
	0.218182
	0.78
	0.166667
	0.688889
	0.240385
	0.173469
	0.79
	0.505495
	0.764045
	0.534884
	0.806818
	0.514706
	0.159574
	0.815534
	0.758621
	0.60396
	0.373832
	0.443396
	0.839623
	0.121739
	0.848485
	0.90099
	0.571429
	0.84466
	0.511111
	0.19
	0.762376
	0.376238
	0.900901
	0.44086
	0.695652
	0.597403
	0.638095
	0.685393
	0.190476
	0.78125
	0.774194
	0.927928
	0.684783
	0.211009
	0.172414
	0.852941
	0.916667
	0.364486
	0.825688
	0.576577
	0.392405
	0.682243
	0.466102
	0.226804
	0.886957
	0.715517
	0.568627
	0.942857
	0.269231
	0.515873
	0.72
	0.476744
	0.561798
	0.735043
	0.521739
	0.634615
	0.873874
	0.180952
	0.592593
	0.869159
	0.337838
	0.195876
	0.421569
	0.413462
	0.176471
	0.537736
	0.554545
	0.565217
	0.457944
	0.855769
	0.642857
	0.127451
	0.833333
	0.175439
	0.296703
	0.757282
	0.569106
	0.633028
	0.859649
	0.646552
	0.6875
	0.88785
	0.158333
	0.357724
	0.777778
	0.110169
	0.0756303
	0.611111
	0.287356
	0.06
	0.0625

## Sheet: Figure 2c
Figure 2c
			Experiment				Simulation					Do we need to provide the raw current values ? If yes, we will have to provide both the average current drop of each event as well as its peak current drop.
												Also we will need simulation data for each point from Liang for this.
		Knotted Linear		Knotted Circular		Knotted Linear		Knotted Circular
	Proportion [%]	16		25.9		18.8		29.6

## Sheet: Figure 3a
Figure 3a
		Experiment					Simulation			If we want to provide this data, we will have to provide all current values of each event which would mean a lot of data as each event has hundreds to thousands of points. On top of it, we will have to club them into each of these categories on the excel sheet. How do we want to do it?
		Knot type					Knot type
	prime-L	prime-H	Composite			prime-L	prime-H	Composite
Proportion[%]	84.4	1.9	13.7			83.4	4.9	11.7
Error [%]	0.1	0.7	0.27			0.1	0.45	0.29

## Sheet: Figure 3b
Figure 3b
	Knot type	Knot frequency
	N31	1477
	N41	217
	N51	58
	N52	78
	N61	20
	N62	25
	N63	5
	N71	3
	N72	2
	N73	1
	N74	2
	N75	8
	N76	6
	N77	3
	N81	1
	N3131	203
	N3141	0
	N4141	9
	N313131	8
	N313141	4
	N9999	25

## Sheet: Figure 3c
Figure 3c
	wDNA [nm]	Csim
	0	0.424298
	1	0.357512
	2	0.303401
	2.5	0.283634
	3	0.265753
	4	0.234362
	5	0.201055

## Sheet: Figure 4c
Figure 4c
	Knot Type	Fraction
	<2-1>	0.478
	<1-2>	0.0014
	<2-k-2-1>	0.114
	<1-2-k-2>	0
	<2-k-1>	0.086
	<1-k-2>	0.039

## Sheet: Figure 4d
Figure 4d
	Knot Contour Length [um]
	1.02777
	0.468761
	2.26536
	1.21208
	0.557218
	0.960108
	0.947276
	1.21381
	0.60716
	3.45019
	1.2175
	0.676009
	0.735729
	1.08529
	3.22808
	2.86565
	1.92148
	1.05194
	0.567166
	1.215
	0.600084
	1.1939
	0.9004
	2.42917
	2.18951
	0.291962
	1.95586
	0.594839
	4.89295
	0.591975
	0.304364
	0.567633
	1.51945
	0.835672
	1.79233
	0.786927
	2.64294
	3.642
	5.9902
	0.535671
	0.595425
	1.02469
	0.638966
	0.973963
	1.21815
	1.06618
	3.84025
	0.787251
	2.71896
	1.84364
	2.90381
	2.44825
	1.8695
	0.542117
	0.889357
	2.15721
	0.543411
	0.986231
	2.28042
	1.6764
	2.77224
	1.09883
	0.810704
	0.842247
	1.17161
	0.885874
	0.776692
	2.63494
	0.79748
	0.678523
	0.992958
	0.46515
	1.41564
	1.64419
	0.547206
	0.91038
	0.803605
	0.94792
	0.370848
	0.990363
	3.19877
	1.84173
	3.62538
	1.12886
	1.19068
	6.05069
	4.48997
	2.37113
	0.428285
	0.942277
	0.673411
	1.03698
	1.43673
	2.65158
	1.08254
	0.881202
	2.82142
	1.71994
	0.815604
	0.446648
	1.48323
	1.38141
	1.65591
	2.44741
	0.434491
	0.414122
	1.31669
	0.543966
	0.368661
	2.69982
	0.701434
	2.90026
	0.376385
	5.37598
	1.69261
	0.824433
	0.888679
	0.530163
	1.17788
	2.65622
	1.799
	0.590564
	0.876004
	0.429122
	0.416833
	1.82391
	1.90648
	0.744034
	0.997175
	0.696753
	0.292623
	0.298544
	2.1163
	1.12619
	0.921634
	6.57056
	2.25431
	0.535814
	0.803528
	2.11046
	0.521057
	1.1112
	0.907208
	0.859137
	0.970793
	0.742439
	3.4216
	5.24648
	0.494735
	0.673436
	3.08113
	0.956397
	2.17507
	0.57386
	0.664716
	1.38374
	0.354219
	0.380337
	0.456115
	1.53683
	2.49234
	3.66561
	0.685796
	3.30116
	11.458
	4.65705
	1.75248
	1.74156
	0.716625
	0.993007
	1.33871
	0.708221
	0.916142
	1.48625
	1.9902
	1.11577
	0.424276
	1.24557
	1.14731
	0.606192
	1.47289
	0.71481
	3.4247
	1.12265
	1.50312
	6.62093
	1.02652
	0.50892
	0.335699
	0.396718
	1.15223
	0.450518
	0.250705
	3.41786
	1.85531
	1.93529
	3.48758
	0.693515
	2.02966
	1.01002
	1.46337
	0.605218
	0.698323
	0.551662
	1.92135
	1.90136
	0.380479
	3.87013
	0.653622
	0.671688
	1.64984
	5.40366
	0.364523
	0.463508
	1.37769
	0.441712
	1.01973
	0.288114
	0.659612
	0.463164
	0.801021
	0.984977
	3.79708
	0.835808
	0.512203
	3.72881
	0.657812
	1.15524
	0.91657
	0.421144
	2.22189
	0.448241
	0.837779
	2.33056
	0.205264
	0.289857
	1.99482
	1.61024
	0.907982
	1.53322
	0.285342
	1.72224
	0.835805
	0.657985
	0.512155
	0.963342
	0.370847
	1.26183
	0.595013
	1.52952
	2.95219
	2.58303
	0.999723
	0.911883
	1.32207
	0.613576
	1.64793
	0.318782
	1.37742
	2.55324
	0.664058
	1.20209
	0.606617
	1.04121
	0.603859
	0.911508
	0.911139
	2.909
	0.279675
	0.510794
	1.98918
	1.71735
	1.75853
	4.28284
	2.0033
	0.888004
	1.19562
	1.24181
	0.717492
	1.59921
	0.608116
	0.484749
	1.44604
	0.494986
	1.55176
	0.630088
	0.578536
	1.92812
	1.61149
	1.86045
	0.658514
	4.52808
	1.34734
	0.861384
	0.561866
	1.81701
	0.843664
	0.505424
	0.711746
	2.44339
	0.411629
	1.62653
	0.427927
	1.98881
	0.659875
	0.290668
	1.47208
	0.486917
	0.903567
	2.05674
	0.961491
	3.3962
	0.677404
	0.799275
	0.79408
	1.1914
	0.306153
	1.70237
	1.14598
	0.5484
	3.64921
	1.23121
	0.565974
	1.10713
	2.748
	0.404641
	0.699109
	2.75045
	1.1495
	0.478787
	0.562672
	0.735676
	0.188368
	0.454047
	0.61191
	0.75819
	0.288374
	0.564098
	0.76477
	1.39334
	0.683055
	0.924124
	0.997622
	0.627244
	1.71769
	0.742174
	0.554891
	3.08257
	0.709279
	1.39203
	0.652598
	1.44605
	4.03454
	0.440124
	1.37144
	1.48145
	2.80666
	0.589927
	4.08761
	1.00605
	1.81586
	0.8017
	0.755398
	0.37448
	1.70249
	1.4567
	0.42042
	0.510239
	0.449882
	1.69912
	0.4692
	0.898256
	0.31858
	1.34563
	0.65204
	0.696074
	2.57244
	1.25433
	0.63306
	3.65059
	0.676935
	1.11
	1.44532
	0.578846
	0.881085
	0.387942
	0.667996
	0.36735
	0.175531
	0.378759
	1.09102
	1.70929
	1.13088
	0.925904
	4.37024
	0.784716
	0.47962
	3.17534
	2.07975
	1.21199
	0.381992
	1.25414
	0.548332
	3.70957
	0.72955
	0.643221
	2.44323
	1.0072
	1.54094
	0.568965
	0.653627
	0.559339
	0.963134
	0.622551
	0.479568
	1.40075
	5.12316
	0.365558
	4.56243
	0.709611
	1.95419
	2.24847
	0.368217
	0.757026
	1.13518
	0.40793
	0.495618
	0.912046
	0.254977
	1.85425
	6.11095
	0.852596
	0.373369
	0.343097
	4.13018
	1.54841
	0.661221
	0.485016
	1.49704
	0.905678
	0.315615
	0.304858
	2.02871
	0.199834
	0.608103
	4.36348
	1.07265
	1.68541
	1.38231
	1.78485
	4.40463
	1.53113
	0.364325
	0.502572
	1.62177
	0.683058
	0.663021
	1.67837
	2.95739
	1.70397
	1.70986
	0.872052
	2.0146
	2.53876
	0.577787
	1.74807
	1.75388
	4.22392
	0.748346
	0.956509
	1.22999
	0.659379
	0.632327
	1.26447
	1.1442
	1.2405
	0.350807
	0.702253
	2.05199
	0.463186
	1.11388
	0.457359
	0.988352
	0.461614
	0.805907
	0.517452
	0.768009
	0.757665
	0.693135
	0.950935
	0.496493
	1.4436
	0.435692
	1.33809
	1.45117
	0.463963
	0.575135
	0.549377
	1.21612
	3.4862
	1.6646
	0.466935
	1.63484
	1.30408
	3.38445
	0.545688
	0.515983
	1.66432
	0.967085
	0.870833
	3.0194
	0.537419
	1.75294
	1.37964
	1.19539
	0.728856
	2.42987
	0.883273
	2.2661
	0.948704
	3.21861
	1.52362
	1.08359
	1.14688
	2.37666
	0.994103
	1.66955
	6.19508
	0.663558
	1.48681
	2.17448
	0.952524
	0.842254
	1.87961
	1.31487
	6.59333
	1.04873
	0.713961
	0.523546
	0.952033
	0.65076
	1.73997
	1.62344
	0.416002
	1.92252
	1.30945
	3.3297
	0.41178
	1.62366
	6.37404
	3.09384
	1.24423
	0.67372
	1.63255
	1.01753
	0.641538
	0.809568
	2.47869
	1.50439
	2.52944
	1.04434
	12.5986
	3.59012
	1.0116
	1.13363
	0.717134
	4.1216
	1.33705
	6.36916
	0.807428
	3.25407
	6.66491
	2.32462
	1.46822
	3.14788
	1.43273
	0.901859
	0.800623
	0.774757
	1.08063
	0.889859
	1.42544
	3.0477
	1.62109
	5.0626
	1.11686
	0.613744
	2.77757
	0.887611
	5.73503
	2.11377
	0.992119
	1.68938
	0.747396
	1.23155
	1.18846
	0.405098
	1.04999
	1.3052
	0.575234
	2.15381
	1.49699
	0.940732
	4.73864
	2.12401
	0.815524
	2.21518
	4.50824
	1.0203
	2.84349
	1.29894
	0.642186
	2.71523
	0.787083
	0.616832
	2.00093
	1.09756
	3.93983
	2.0578
	1.03463
	1.43692
	0.619218
	0.687016
	1.70306
	1.55999
	0.829675
	0.712043
	1.07411
	2.5087
	0.928781
	1.62669
	1.03471
	0.855303
	9.78859
	1.20838
	3.02182
	3.37443
	2.82018
	1.37618
	1.52351
	0.616036
	1.78569
	2.51659
	2.30934
	0.690342
	2.80865
	4.889
	2.63994
	4.62833
	1.26507
	1.69083
	1.06933
	1.0815
	2.36344
	1.21771
	3.42031
	0.831121
	1.07491
	1.44755
	0.831369
	2.13489
	0.712725
	1.99691
	2.18162
	0.78153
	0.866098
	1.88335
	0.871733
	2.04429
	0.897471
	0.835669
	12.6274
	9.77394
	4.6229
	6.62605
	6.57846
	1.40677
	5.76407
	3.19167
	4.38018
	11.4466
	2.03799
	3.4332
	1.55851
	3.23536
	10.3689
	4.05735
	7.25235
	4.41841
	7.45006
	14.3458
	3.86424
	6.82037
	8.5864
	0.970047
	1.89537
	3.4443
	7.33347
	0.437021

## Sheet: Figure 4e
Figure 4e
	Knot Contour Length [um]
	Linear	Circular
	1.02777	1.66432
	0.468761	0.967085
	2.26536	0.870833
	1.21208	3.0194
	0.557218	0.537419
	0.960108	1.75294
	0.947276	1.37964
	1.21381	1.19539
	0.60716	0.728856
	3.45019	2.42987
	1.2175	0.883273
	0.676009	2.2661
	0.735729	0.948704
	1.08529	3.21861
	3.22808	1.52362
	2.86565	1.08359
	1.92148	1.14688
	1.05194	2.37666
	0.567166	0.994103
	1.215	1.66955
	0.600084	6.19508
	1.1939	0.663558
	0.9004	1.48681
	2.42917	2.17448
	2.18951	0.952524
	0.291962	0.842254
	1.95586	1.87961
	0.594839	1.31487
	4.89295	6.59333
	0.591975	1.04873
	0.304364	0.713961
	0.567633	0.523546
	1.51945	0.952033
	0.835672	0.65076
	1.79233	1.73997
	0.786927	1.62344
	2.64294	0.416002
	3.642	1.92252
	5.9902	1.30945
	0.535671	3.3297
	0.595425	0.41178
	1.02469	1.62366
	0.638966	6.37404
	0.973963	3.09384
	1.21815	1.24423
	1.06618	0.67372
	3.84025	1.63255
	0.787251	1.01753
	2.71896	0.641538
	1.84364	0.809568
	2.90381	2.47869
	2.44825	1.50439
	1.8695	2.52944
	0.542117	1.04434
	0.889357	12.5986
	2.15721	3.59012
	0.543411	1.0116
	0.986231	1.13363
	2.28042	0.717134
	1.6764	4.1216
	2.77224	1.33705
	1.09883	6.36916
	0.810704	0.807428
	0.842247	3.25407
	1.17161	6.66491
	0.885874	2.32462
	0.776692	1.46822
	2.63494	3.14788
	0.79748	1.43273
	0.678523	0.901859
	0.992958	0.800623
	0.46515	0.774757
	1.41564	1.08063
	1.64419	0.889859
	0.547206	1.42544
	0.91038	3.0477
	0.803605	1.62109
	0.94792	5.0626
	0.370848	1.11686
	0.990363	0.613744
	3.19877	2.77757
	1.84173	0.887611
	3.62538	5.73503
	1.12886	2.11377
	1.19068	0.992119
	6.05069	1.68938
	4.48997	0.747396
	2.37113	1.23155
	0.428285	1.18846
	0.942277	0.405098
	0.673411	1.04999
	1.03698	1.3052
	1.43673	0.575234
	2.65158	2.15381
	1.08254	1.49699
	0.881202	0.940732
	2.82142	4.73864
	1.71994	2.12401
	0.815604	0.815524
	0.446648	2.21518
	1.48323	4.50824
	1.38141	1.0203
	1.65591	2.84349
	2.44741	1.29894
	0.434491	0.642186
	0.414122	2.71523
	1.31669	0.787083
	0.543966	0.616832
	0.368661	2.00093
	2.69982	1.09756
	0.701434	3.93983
	2.90026	2.0578
	0.376385	1.03463
	5.37598	1.43692
	1.69261	0.619218
	0.824433	0.687016
	0.888679	1.70306
	0.530163	1.55999
	1.17788	0.829675
	2.65622	0.712043
	1.799	1.07411
	0.590564	2.5087
	0.876004	0.928781
	0.429122	1.62669
	0.416833	1.03471
	1.82391	0.855303
	1.90648	9.78859
	0.744034	1.20838
	0.997175	3.02182
	0.696753	3.37443
	0.292623	2.82018
	0.298544	1.37618
	2.1163	1.52351
	1.12619	0.616036
	0.921634	1.78569
	6.57056	2.51659
	2.25431	2.30934
	0.535814	0.690342
	0.803528	2.80865
	2.11046	4.889
	0.521057	2.63994
	1.1112	4.62833
	0.907208	1.26507
	0.859137	1.69083
	0.970793	1.06933
	0.742439	1.0815
	3.4216	2.36344
	5.24648	1.21771
	0.494735	3.42031
	0.673436	0.831121
	3.08113	1.07491
	0.956397	1.44755
	2.17507	0.831369
	0.57386	2.13489
	0.664716	0.712725
	1.38374	1.99691
	0.354219	2.18162
	0.380337	0.78153
	0.456115	0.866098
	1.53683	1.88335
	2.49234	0.871733
	3.66561	2.04429
	0.685796	0.897471
	3.30116	0.835669
	11.458
	4.65705
	1.75248
	1.74156
	0.716625
	0.993007
	1.33871
	0.708221
	0.916142
	1.48625
	1.9902
	1.11577
	0.424276
	1.24557
	1.14731
	0.606192
	1.47289
	0.71481
	3.4247
	1.12265
	1.50312
	6.62093
	1.02652
	0.50892
	0.335699
	0.396718
	1.15223
	0.450518
	0.250705
	3.41786
	1.85531
	1.93529
	3.48758
	0.693515
	2.02966
	1.01002
	1.46337
	0.605218
	0.698323
	0.551662
	1.92135
	1.90136
	0.380479
	3.87013
	0.653622
	0.671688
	1.64984
	5.40366
	0.364523
	0.463508
	1.37769
	0.441712
	1.01973
	0.288114
	0.659612
	0.463164
	0.801021
	0.984977
	3.79708
	0.835808
	0.512203
	3.72881
	0.657812
	1.15524
	0.91657
	0.421144
	2.22189
	0.448241
	0.837779
	2.33056
	0.205264
	0.289857
	1.99482
	1.61024
	0.907982
	1.53322
	0.285342
	1.72224
	0.835805
	0.657985
	0.512155
	0.963342
	0.370847
	1.26183
	0.595013
	1.52952
	2.95219
	2.58303
	0.999723
	0.911883
	1.32207
	0.613576
	1.64793
	0.318782
	1.37742
	2.55324
	0.664058
	1.20209
	0.606617
	1.04121
	0.603859
	0.911508
	0.911139
	2.909
	0.279675
	0.510794
	1.98918
	1.71735
	1.75853
	4.28284
	2.0033
	0.888004
	1.19562
	1.24181
	0.717492
	1.59921
	0.608116
	0.484749
	1.44604

## Sheet: Supplementary Figure 1
Supplementary Figure 1
	wDNA [nm]	Psim
	0	0.338366
	1	0.26429
	2	0.210655
	2.5	0.188246
	3	0.168338
	4	0.136431
	5	0.111739

[truncated: 3 more sheets: Supplementary Figure 2, Supplementary Figure 3, Supplementary Figure 4]
